# Supplementary material for: Saiga horn user characteristics, motivations, and purchasing behaviour in Singapore
Source: PLoS One. 2019 Sep 10;14(9):e0222038. doi: 10.1371/journal.pone.0222038 (PMC6736248; doi:10.1371/journal.pone.0222038)
Supplement: S3 Table — (XLSX) [file pone.0222038.s003.xlsx]

## Sheet: SURVEY
date	starttime	endtime	geninfo/planningarea	geninfo/surveysitebedok	geninfo/surveysitejurong	geninfo/surveysitehougang	geninfo/surveysitetampines	geninfo/surveysitesengkang	fullsurvey/language	fullsurvey/english/heatpreferself	fullsurvey/english/heatpreferself/heatselfwm	fullsurvey/english/heatpreferself/heatselfherbtm	fullsurvey/english/heatpreferself/heatselfanitm	fullsurvey/english/heatpreferself/heatselfother	fullsurvey/english/heatpreferselfother	fullsurvey/english/heatanimal/heatpreferselfanimal	fullsurvey/english/heatanimal/heatpreferselfanimal/heatselfgoat	fullsurvey/english/heatanimal/heatpreferselfanimal/heatselfanisaiga	fullsurvey/english/heatanimal/heatpreferselfanimal/heatselfanisheep	fullsurvey/english/heatanimal/heatpreferselfanimal/heatselfanibuffalo	fullsurvey/english/heatanimal/heatpreferselfanimal/heatselfaniother	fullsurvey/english/heatanimal/heatwhatformself	fullsurvey/english/heatanimal/heatpurchase	fullsurvey/english/heatanimal/heatshoplocal	fullsurvey/english/heatanimal/heatshoplocal/heatshoppharm	fullsurvey/english/heatanimal/heatshoplocal/heatshoptmchain	fullsurvey/english/heatanimal/heatshoplocal/heatshoptmfam	fullsurvey/english/heatanimal/heatshoplocal/heatshopprovi	fullsurvey/english/heatanimal/heatshoplocal/heatshopsuper	fullsurvey/english/heatanimal/heatshoplocal/heatshoponline	fullsurvey/english/heatanimal/heatshoplocal/heatshopother	fullsurvey/english/heatanimal/heatwhyself	fullsurvey/english/heatanimal/heatwhyself/heatselfwhyworks	fullsurvey/english/heatanimal/heatwhyself/heatselfwhyrec	fullsurvey/english/heatanimal/heatwhyself/heatselfwhyafford	fullsurvey/english/heatanimal/heatwhyself/heatselfwhyconv	fullsurvey/english/heatanimal/heatwhyself/heatselfwhydn	fullsurvey/english/heatanimal/heatwhyself/heatselfwhyother	fullsurvey/english/heatanimalfollow/heatwhyselfother	fullsurvey/english/heatanimalfollow/heatwhyselfrecommend	fullsurvey/english/heatanimalfollow/heatwhyselfrecommend/heatselfwhydoc	fullsurvey/english/heatanimalfollow/heatwhyselfrecommend/heatselfwhytcmprac	fullsurvey/english/heatanimalfollow/heatwhyselfrecommend/heatselfwhyphar	fullsurvey/english/heatanimalfollow/heatwhyselfrecommend/heatselfwhytcmshop	fullsurvey/english/heatanimalfollow/heatwhyselfrecommend/heatselfwhyfam	fullsurvey/english/heatanimalfollow/heatwhyselfrecommend/heatselfwhyfrie	fullsurvey/english/heatanimalfollow/heatwhyselfrecommend/heatselfwhyrecother	fullsurvey/english/heatwestern/heatwmwhatformself	fullsurvey/english/heatwestern/heatwmpurchase
What is the date?	What time did you begin surveying?	What time did you finish surveying?	Planning Area?	Survey Site?	Survey Site?	Survey Site?	Survey Site?	Survey Site?	Preferred survey language?	If you are fealing heaty, which of the following treatment(s) do you use most often? [Select all that apply]	heatpreferself/Western product (e.g. isotonic drinks)	heatpreferself/Herbal traditional product (e.g. chrysanthemum tea)	heatpreferself/Animal traditional medicine product (e.g. saiga antelope [ling yang])	heatpreferself/Other	What other heaty treatments do you use most often?	Which type of animal products do you use most often? [Select all that apply]	heatpreferselfanimal/Goat (shan yang)	heatpreferselfanimal/Saiga antelope (ling yang)	heatpreferselfanimal/Sheep (mian yang)	heatpreferselfanimal/Buffalo (shui niu)	heatpreferselfanimal/Other	What form of treatment do you use most often?	Who purchases this treatment for you?	Where do you normally shop for this treatment? [Select all that apply]	heatshoplocal/Pharmacy	heatshoplocal/Traditional medicine chain store	heatshoplocal/Traditional medicine family-owned store	heatshoplocal/Family-owned provision shop	heatshoplocal/Supermarket	heatshoplocal/Online	heatshoplocal/Other	Why do you prefer using this treatment? [Select all that apply]	heatwhyself/It works	heatwhyself/Someone recommended it to me	heatwhyself/It’s affordable	heatwhyself/It’s convenient	heatwhyself/I don’t know	heatwhyself/Other	What other reason makes you prefer this treatment?	Who recommended this treatment to you? [Select all that apply]	heatwhyselfrecommend/Western doctor	heatwhyselfrecommend/Traditional medicine practitioner	heatwhyselfrecommend/Pharmacist	heatwhyselfrecommend/Traditional medicine shopkeeper	heatwhyselfrecommend/Family	heatwhyselfrecommend/Friends	heatwhyselfrecommend/Other	What form of treatment do you use most often?	Who purchases this treatment for you?
2017-06-05	2017-06-05T13:11:45.144+08	2017-06-05T13:53:05.222+08	planbedok	bedoksc					english	heatselfherbtm	FALSE	TRUE	FALSE	FALSE
2017-06-05	2017-06-05T13:11:57.617+08	2017-06-05T13:17:25.125+08	planbedok	bedoksc					english	heatselfherbtm	FALSE	TRUE	FALSE	FALSE
2017-06-05	2017-06-05T13:17:48.089+08	2017-06-05T13:27:44.345+08	planbedok	bedoksc					english	heatselfother	FALSE	FALSE	FALSE	TRUE	WATER
2017-06-05	2017-06-05T13:28:26.248+08	2017-06-05T13:47:48.787+08	planbedok	bedoksc					english	heatselfherbtm	FALSE	TRUE	FALSE	FALSE
2017-06-05	2017-06-05T13:29:30.854+08	2017-06-05T13:31:26.249+08	planbedok	bedoksc					english	heatselfwm	TRUE	FALSE	FALSE	FALSE																																		heatwmwhselfformpill	heatwmpurchme
2017-06-05	2017-06-05T13:33:28.200+08	2017-06-05T13:53:18.105+08	planbedok	bedoksc					english	heatselfwm	TRUE	FALSE	FALSE	FALSE																																		heatwmwhselfformcw	heatwmpurchme
2017-06-05	2017-06-05T13:48:00.066+08	2017-06-05T13:58:52.825+08	planbedok	bedoksc					english	heatselfother	FALSE	FALSE	FALSE	TRUE	WATER
2017-06-05	2017-06-05T13:49:55.094+08	2017-06-05T13:55:14.314+08	planbedok	bedoksc					english	heatselfwm	TRUE	FALSE	FALSE	FALSE																																		heatwmwhselfformcw	heatwmpurchme
2017-06-05	2017-06-05T13:58:57.023+08	2017-06-05T14:24:08.104+08	planbedok	bedoksc					english	heatselfwm	TRUE	FALSE	FALSE	FALSE																																		heatwmwhselfformpill	heatwmpurchme
2017-06-05	2017-06-05T14:03:03.459+08	2017-06-05T14:07:13.466+08	planbedok	bedoksc					english	heatselfherbtm	FALSE	TRUE	FALSE	FALSE
2017-06-05	2017-06-05T14:15:41.960+08	2017-06-05T20:34:00.207+08	planbedok	bedoksc					english	heatselfherbtm	FALSE	TRUE	FALSE	FALSE
2017-06-05	2017-06-05T14:19:07.240+08	2017-06-05T14:23:45.532+08	planbedok	bedoksc					english	heatselfherbtm	FALSE	TRUE	FALSE	FALSE
2017-06-05	2017-06-05T14:24:12.349+08	2017-06-05T14:44:54.452+08	planbedok	bedoksc					english	heatselfherbtm	FALSE	TRUE	FALSE	FALSE
2017-06-05	2017-06-05T14:43:50.461+08	2017-06-05T14:48:38.860+08	planbedok	bedoksc					english	heatselfherbtm	FALSE	TRUE	FALSE	FALSE
2017-06-05	2017-06-05T14:45:02.406+08	2017-06-05T14:51:34.520+08	planbedok	bedoksc					mandarin	heatselfother	FALSE	FALSE	FALSE	TRUE	WATER
2017-06-05	2017-06-05T14:51:39.059+08	2017-06-05T15:07:50.149+08	planbedok	bedoksc					english	heatselfherbtm	FALSE	TRUE	FALSE	FALSE
2017-06-05	2017-06-05T15:07:00.494+08	2017-06-05T15:08:43.421+08	planbedok	bedoksc					english	heatselfother	FALSE	FALSE	FALSE	TRUE	Drink water
2017-06-05	2017-06-05T15:07:55.054+08	2017-06-05T15:18:50.887+08	planbedok	bedoksc					english	heatselfwm	TRUE	FALSE	FALSE	FALSE																																		heatwmwhselfformfp	heatwmpurchme
2017-06-05	2017-06-05T15:19:17.414+08	2017-06-05T15:38:56.640+08	planbedok	bedoksc					english	heatselfherbtm	FALSE	TRUE	FALSE	FALSE
2017-06-05	2017-06-05T15:27:46.738+08	2017-06-05T15:33:23.497+08	planbedok	bedoksc					english	heatselfherbtm	FALSE	TRUE	FALSE	FALSE
2017-06-05	2017-06-05T15:38:56.936+08	2017-06-05T15:50:37.158+08	planbedok	bedoksc					english	heatselfherbtm heatselfanitm	FALSE	TRUE	TRUE	FALSE		heatselfanisaiga	FALSE	TRUE	FALSE	FALSE	FALSE	heataniselfformcw	heatpurchme	heatshoptmchain	FALSE	TRUE	FALSE	FALSE	FALSE	FALSE	FALSE	heatselfwhyother	FALSE	FALSE	FALSE	FALSE	FALSE	TRUE	Passed down by mother and also don't know other ways of treating heatiness
2017-06-05	2017-06-05T15:39:12.825+08	2017-06-05T15:57:09.426+08	planbedok	bedoksc					english	heatselfwm	TRUE	FALSE	FALSE	FALSE																																		heatwmwhselfformcw	heatwmpurchme
2017-06-05	2017-06-05T15:51:10.950+08	2017-06-05T16:04:06.424+08	planbedok	bedoksc					english	heatselfwm heatselfherbtm	TRUE	TRUE	FALSE	FALSE																																		heatwmwhselfformpill	heatwmpurchme
2017-06-05	2017-06-05T15:57:14.024+08	2017-06-05T16:07:04.489+08	planbedok	bedoksc					english	heatselfwm heatselfherbtm	TRUE	TRUE	FALSE	FALSE																																		heatwmwhselfformcw	heatwmpurchme
2017-06-05	2017-06-05T16:32:41.653+08	2017-06-05T16:42:55.035+08	planbedok	bedoksc					english	heatselfherbtm	FALSE	TRUE	FALSE	FALSE
2017-06-05	2017-06-05T16:33:59.001+08	2017-06-05T16:36:54.782+08	planbedok	bedoksc					english	heatselfherbtm heatselfanitm	FALSE	TRUE	TRUE	FALSE		heatselfanisaiga	FALSE	TRUE	FALSE	FALSE	FALSE	heataniselfformcw	heatpurchme	heatshoptmchain heatshoptmfam	FALSE	TRUE	TRUE	FALSE	FALSE	FALSE	FALSE	heatselfwhyworks	TRUE	FALSE	FALSE	FALSE	FALSE	FALSE
2017-06-05	2017-06-05T16:38:30.714+08	2017-06-05T16:41:36.045+08	planbedok	bedoksc					english	heatselfwm	TRUE	FALSE	FALSE	FALSE																																		heatwmwhselfformcw	heatwmpurchme
2017-06-05	2017-06-05T16:42:58.971+08	2017-06-05T16:48:55.155+08	planbedok	bedoksc					mandarin	heatselfherbtm	FALSE	TRUE	FALSE	FALSE
2017-06-05	2017-06-05T16:49:02.511+08	2017-06-05T16:54:44.491+08	planbedok	bedoksc					english	heatselfherbtm	FALSE	TRUE	FALSE	FALSE
2017-06-05	2017-06-05T16:52:06.574+08	2017-06-05T16:54:06.121+08	planbedok	bedoksc					english	heatselfother	FALSE	FALSE	FALSE	TRUE	Water
2017-06-05	2017-06-05T16:54:53.429+08	2017-06-05T17:26:09.430+08	planbedok	bedoksc					english	heatselfwm heatselfherbtm	TRUE	TRUE	FALSE	FALSE																																		heatwmwhselfformcw	heatwmpurchme
2017-06-05	2017-06-05T17:00:20.701+08	2017-06-05T17:02:33.463+08	planbedok	bedoksc					english	heatselfother	FALSE	FALSE	FALSE	TRUE	Rest and drink water
2017-06-05	2017-06-05T17:09:40.050+08	2017-06-05T17:11:29.757+08	planbedok	bedoksc					english	heatselfherbtm	FALSE	TRUE	FALSE	FALSE
2017-06-05	2017-06-05T17:17:44.619+08	2017-06-05T17:20:36.693+08	planbedok	bedoksc					english	heatselfother	FALSE	FALSE	FALSE	TRUE	Water with lemon
2017-06-05	2017-06-05T17:26:14.412+08	2017-06-05T17:35:18.001+08	planbedok	bedoksc					english	heatselfwm	TRUE	FALSE	FALSE	FALSE																																		heatwmwhselfformcw	heatwmpurchme
2017-06-05	2017-06-05T17:35:22.163+08	2017-06-05T17:44:14.715+08	planbedok	bedoksc					mandarin	heatselfherbtm	FALSE	TRUE	FALSE	FALSE
2017-06-05	2017-06-05T17:36:04.893+08	2017-06-05T17:40:43.520+08	planbedok	bedoksc					english	heatselfwm	TRUE	FALSE	FALSE	FALSE																																		heatwmwhselfformpill	heatwmpurchme
2017-06-05	2017-06-05T17:45:28.834+08	2017-06-05T17:53:39.559+08	planbedok	bedoksc					english	heatselfother	FALSE	FALSE	FALSE	TRUE	Water and rest
2017-06-05	2017-06-05T17:50:53.769+08	2017-06-05T17:54:30.630+08	planbedok	bedoksc					english	heatselfherbtm	FALSE	TRUE	FALSE	FALSE
2017-06-05	2017-06-05T17:54:34.763+08	2017-06-05T18:02:19.430+08	planbedok	bedoksc					english	heatselfother	FALSE	FALSE	FALSE	TRUE	WATER
2017-06-05	2017-06-05T18:00:22.938+08	2017-06-05T18:06:44.720+08	planbedok	bedoksc					english	heatselfother	FALSE	FALSE	FALSE	TRUE	Nothing
2017-06-05	2017-06-05T18:02:24.190+08	2017-06-05T18:18:51.886+08	planbedok	bedoksc					english	heatselfherbtm	FALSE	TRUE	FALSE	FALSE
2017-06-05	2017-06-05T18:11:16.559+08	2017-06-05T18:13:22.071+08	planbedok	bedoksc					english	heatselfherbtm	FALSE	TRUE	FALSE	FALSE
2017-06-05	2017-06-05T18:18:01.877+08	2017-06-05T18:21:05.196+08	planbedok	bedoksc					english	heatselfother	FALSE	FALSE	FALSE	TRUE	Water
2017-06-05	2017-06-05T18:18:55.995+08	2017-06-05T18:22:39.153+08	planbedok	bedoksc					english	heatselfherbtm	FALSE	TRUE	FALSE	FALSE
2017-06-05	2017-06-05T18:22:44.081+08	2017-06-05T18:44:37.428+08	planbedok	bedoksc					english	heatselfother	FALSE	FALSE	FALSE	TRUE	WATER
2017-06-05	2017-06-05T18:28:22.602+08	2017-06-05T18:30:08.214+08	planbedok	bedoksc					english	heatselfwm	TRUE	FALSE	FALSE	FALSE																																		heatwmwhselfformcw	heatwmpurchme
2017-06-05	2017-06-05T18:43:03.930+08	2017-06-05T18:45:45.866+08	planbedok	bedoksc					english	heatselfother	FALSE	FALSE	FALSE	TRUE	None
2017-06-05	2017-06-05T18:44:42.267+08	2017-06-05T19:04:44.018+08	planbedok	bedoksc					english	heatselfwm heatselfherbtm	TRUE	TRUE	FALSE	FALSE																																		heatwmwhselfformcw	heatwmpurchme
2017-06-05	2017-06-05T18:52:58.115+08	2017-06-05T18:55:03.369+08	planbedok	bedoksc					english	heatselfother	FALSE	FALSE	FALSE	TRUE	Nothing
2017-06-05	2017-06-05T18:56:48.002+08	2017-06-05T18:59:06.051+08	planbedok	bedoksc					english	heatselfherbtm heatselfanitm	FALSE	TRUE	TRUE	FALSE		heatselfanisaiga	FALSE	TRUE	FALSE	FALSE	FALSE	heataniselfformcw	heatpurchme	heatshoptmchain heatshoptmfam	FALSE	TRUE	TRUE	FALSE	FALSE	FALSE	FALSE	heatselfwhyworks heatselfwhyrec	TRUE	TRUE	FALSE	FALSE	FALSE	FALSE		heatselfwhytcmprac heatselfwhyfam	FALSE	TRUE	FALSE	FALSE	TRUE	FALSE	FALSE
2017-06-05	2017-06-05T19:04:15.245+08	2017-06-05T20:24:56.888+08	planbedok	bedoksc					english	heatselfanitm	FALSE	FALSE	TRUE	FALSE		heatselfanisaiga	FALSE	TRUE	FALSE	FALSE	FALSE	heataniselfformcw	heatpurchpare	heatshoptmchain heatshoptmfam	FALSE	TRUE	TRUE	FALSE	FALSE	FALSE	FALSE	heatselfwhydn	FALSE	FALSE	FALSE	FALSE	TRUE	FALSE
2017-06-05	2017-06-05T19:09:01.810+08	2017-06-05T20:24:37.877+08	planbedok	bedoksc					english	heatselfwm	TRUE	FALSE	FALSE	FALSE																																		heatwmwhselfformcw	heatwmpurchme
2017-06-05	2017-06-05T19:15:20.623+08	2017-06-05T20:33:35.380+08	planbedok	bedoksc					english	heatselfwm	TRUE	FALSE	FALSE	FALSE																																		heatwmwhselfformcw	heatwmpurchme
2017-06-05	2017-06-05T19:18:09.499+08	2017-06-05T20:34:59.962+08	planbedok	bedoksc					english	heatselfother	FALSE	FALSE	FALSE	TRUE	Rest more
2017-06-05	2017-06-05T20:52:34.729+08	2017-06-05T20:54:48.033+08	planbedok	bedoksc					english	heatselfother	FALSE	FALSE	FALSE	TRUE	ICE WATER
2017-06-05	2017-06-05T11:07:21.029+08	2017-06-05T13:18:50.149+08	planjurong		juronggpsc				english	heatselfanitm	FALSE	FALSE	TRUE	FALSE		heatselfanisaiga	FALSE	TRUE	FALSE	FALSE	FALSE	heataniselfformcw	heatpurchme	heatshoptmchain	FALSE	TRUE	FALSE	FALSE	FALSE	FALSE	FALSE	heatselfwhyworks	TRUE	FALSE	FALSE	FALSE	FALSE	FALSE
2017-06-05	2017-06-05T13:20:40.414+08	2017-06-05T13:46:06.204+08	planjurong		juronggpsc				english	heatselfherbtm	FALSE	TRUE	FALSE	FALSE
2017-06-05	2017-06-05T13:22:07.075+08	2017-06-05T13:26:13.832+08	planjurong		juronggpsc				english	heatselfherbtm	FALSE	TRUE	FALSE	FALSE
2017-06-05	2017-06-05T13:38:34.766+08	2017-06-05T13:43:36.627+08	planjurong		juronggpsc				english	heatselfanitm	FALSE	FALSE	TRUE	FALSE		heatselfanisaiga	FALSE	TRUE	FALSE	FALSE	FALSE	heataniselfformcw	heatpurchme	heatshoptmchain heatshoptmfam	FALSE	TRUE	TRUE	FALSE	FALSE	FALSE	FALSE	heatselfwhyrec	FALSE	TRUE	FALSE	FALSE	FALSE	FALSE		heatselfwhyfam	FALSE	FALSE	FALSE	FALSE	TRUE	FALSE	FALSE
2017-06-05	2017-06-05T13:41:24.766+08	2017-06-05T13:47:53.432+08	planjurong		juronggpsc				english	heatselfherbtm	FALSE	TRUE	FALSE	FALSE
2017-06-05	2017-06-05T13:49:24.641+08	2017-06-05T13:54:41.134+08	planjurong		juronggpsc				mandarin	heatselfherbtm	FALSE	TRUE	FALSE	FALSE
2017-06-05	2017-06-05T14:08:42.803+08	2017-06-05T14:17:29.841+08	planjurong		juronggpsc				mandarin	heatselfherbtm	FALSE	TRUE	FALSE	FALSE
2017-06-05	2017-06-05T14:24:35.487+08	2017-06-05T14:29:21.365+08	planjurong		juronggpsc				mandarin	heatselfwm	TRUE	FALSE	FALSE	FALSE																																		heatwmwhselfformpill	heatwmpurchother
2017-06-05	2017-06-05T14:30:13.500+08	2017-06-05T14:36:30.694+08	planjurong		juronggpsc				english	heatselfherbtm	FALSE	TRUE	FALSE	FALSE
2017-06-05	2017-06-05T14:39:54.248+08	2017-06-05T14:44:12.593+08	planjurong		juronggpsc				english	heatselfother	FALSE	FALSE	FALSE	TRUE	Water
2017-06-05	2017-06-05T14:53:01.338+08	2017-06-05T15:05:36.817+08	planjurong		juronggpsc				mandarin	heatselfother	FALSE	FALSE	FALSE	TRUE	Fruits
2017-06-05	2017-06-05T15:17:13.791+08	2017-06-05T15:19:10.484+08	planjurong		juronggpsc				english	heatselfherbtm	FALSE	TRUE	FALSE	FALSE
2017-06-05	2017-06-05T15:38:20.187+08	2017-06-05T15:42:33.085+08	planjurong		juronggpsc				english	heatselfherbtm heatselfanitm	FALSE	TRUE	TRUE	FALSE		heatselfanisaiga	FALSE	TRUE	FALSE	FALSE	FALSE	heataniselfformcw	heatpurchme	heatshoptmchain heatshoptmfam	FALSE	TRUE	TRUE	FALSE	FALSE	FALSE	FALSE	heatselfwhyrec	FALSE	TRUE	FALSE	FALSE	FALSE	FALSE		heatselfwhyfam	FALSE	FALSE	FALSE	FALSE	TRUE	FALSE	FALSE
2017-06-05	2017-06-05T15:39:07.834+08	2017-06-05T15:47:27.911+08	planjurong		juronggpsc				english	heatselfherbtm	FALSE	TRUE	FALSE	FALSE
2017-06-05	2017-06-05T15:43:56.030+08	2017-06-05T15:52:22.662+08	planjurong		juronggpsc				english	heatselfherbtm	FALSE	TRUE	FALSE	FALSE
2017-06-05	2017-06-05T15:49:59.502+08	2017-06-05T16:01:34.536+08	planjurong		juronggpsc				mandarin	heatselfherbtm heatselfanitm	FALSE	TRUE	TRUE	FALSE		heatselfanisaiga	FALSE	TRUE	FALSE	FALSE	FALSE	heataniselfformcw	heatpurchother	heatshoptmfam	FALSE	FALSE	TRUE	FALSE	FALSE	FALSE	FALSE	heatselfwhyother	FALSE	FALSE	FALSE	FALSE	FALSE	TRUE	Eating from young
2017-06-05	2017-06-05T15:58:49.432+08	2017-06-05T15:59:46.782+08	planjurong		juronggpsc				english	heatselfother	FALSE	FALSE	FALSE	TRUE	Vitamin c
2017-06-05	2017-06-05T16:01:23.062+08	2017-06-05T16:06:54.541+08	planjurong		juronggpsc				english	heatselfother	FALSE	FALSE	FALSE	TRUE	Water
2017-06-05	2017-06-05T16:09:46.928+08	2017-06-05T16:16:18.096+08	planjurong		juronggpsc				mandarin	heatselfwm	TRUE	FALSE	FALSE	FALSE																																		heatwmwhselfformpill	heatwmpurchother
2017-06-05	2017-06-05T16:14:01.540+08	2017-06-05T16:17:08.469+08	planjurong		juronggpsc				english	heatselfother	FALSE	FALSE	FALSE	TRUE	None
2017-06-05	2017-06-05T16:17:26.162+08	2017-06-05T16:27:04.937+08	planjurong		juronggpsc				english	heatselfherbtm heatselfanitm	FALSE	TRUE	TRUE	FALSE		heatselfanisaiga	FALSE	TRUE	FALSE	FALSE	FALSE	heataniselfformcw	heatpurchme	heatshoppharm heatshoptmchain heatshoptmfam	TRUE	TRUE	TRUE	FALSE	FALSE	FALSE	FALSE	heatselfwhyworks	TRUE	FALSE	FALSE	FALSE	FALSE	FALSE
2017-06-05	2017-06-05T16:27:17.694+08	2017-06-05T16:31:51.471+08	planjurong		juronggpsc				english	heatselfother	FALSE	FALSE	FALSE	TRUE	Drink plain water and getting plenty of sleep
2017-06-05	2017-06-05T16:36:57.548+08	2017-06-05T16:41:53.268+08	planjurong		juronggpsc				mandarin	heatselfherbtm heatselfanitm	FALSE	TRUE	TRUE	FALSE		heatselfgoat	TRUE	FALSE	FALSE	FALSE	FALSE	heataniselfformcw	heatpurchme	heatshoptmfam	FALSE	FALSE	TRUE	FALSE	FALSE	FALSE	FALSE	heatselfwhyother	FALSE	FALSE	FALSE	FALSE	FALSE	TRUE	A bit is fine to treat by this method
2017-06-05	2017-06-05T16:46:39.689+08	2017-06-05T16:50:05.005+08	planjurong		juronggpsc				english	heatselfother	FALSE	FALSE	FALSE	TRUE	Eat fruit s
2017-06-05	2017-06-05T16:52:02.742+08	2017-06-05T17:00:02.559+08	planjurong		juronggpsc				mandarin	heatselfherbtm	FALSE	TRUE	FALSE	FALSE
2017-06-05	2017-06-05T17:54:21.357+08	2017-06-05T17:58:05.595+08	planjurong		juronggpsc				english	heatselfwm heatselfherbtm	TRUE	TRUE	FALSE	FALSE																																		heatwmwhselfformcw	heatwmpurchme
2017-06-05	2017-06-05T18:03:51.979+08	2017-06-05T18:09:49.218+08	planjurong		juronggpsc				mandarin	heatselfherbtm	FALSE	TRUE	FALSE	FALSE
2017-06-05	2017-06-05T18:04:35.751+08	2017-06-05T18:08:32.687+08	planjurong		juronggpsc				english	heatselfherbtm heatselfanitm	FALSE	TRUE	TRUE	FALSE		heatselfanisaiga	FALSE	TRUE	FALSE	FALSE	FALSE	heataniselfformcw	heatpurchme	heatshoptmchain	FALSE	TRUE	FALSE	FALSE	FALSE	FALSE	FALSE	heatselfwhyworks	TRUE	FALSE	FALSE	FALSE	FALSE	FALSE
2017-06-05	2017-06-05T18:10:22.812+08	2017-06-05T18:11:49.319+08	planjurong		juronggpsc				english	heatselfwm	TRUE	FALSE	FALSE	FALSE																																		heatwmwhselfformcw	heatwmpurchme
2017-06-05	2017-06-05T18:14:09.099+08	2017-06-05T18:18:55.697+08	planjurong		juronggpsc				english	heatselfherbtm	FALSE	TRUE	FALSE	FALSE
2017-06-05	2017-06-05T18:21:44.055+08	2017-06-05T18:30:33.658+08	planjurong		juronggpsc				english	heatselfother	FALSE	FALSE	FALSE	TRUE	Water
2017-06-05	2017-06-05T18:27:35.476+08	2017-06-05T18:35:50.510+08	planjurong		juronggpsc				english	heatselfother	FALSE	FALSE	FALSE	TRUE	None
2017-06-05	2017-06-05T18:31:57.191+08	2017-06-05T18:37:20.772+08	planjurong		juronggpsc				english	heatselfwm heatselfherbtm	TRUE	TRUE	FALSE	FALSE																																		heatwmwhselfformcw	heatwmpurchme
2017-06-05	2017-06-05T18:41:47.623+08	2017-06-05T18:45:40.184+08	planjurong		juronggpsc				mandarin	heatselfherbtm heatselfother	FALSE	TRUE	FALSE	TRUE	Water
2017-06-05	2017-06-05T18:50:22.603+08	2017-06-05T18:54:54.542+08	planjurong		juronggpsc				mandarin	heatselfwm	TRUE	FALSE	FALSE	FALSE																																		heatwmwhselfformpill	heatwmpurchme
2017-06-05	2017-06-05T19:22:36.752+08	2017-06-05T19:26:46.323+08	planjurong		juronggpsc				english	heatselfherbtm	FALSE	TRUE	FALSE	FALSE
2017-06-05	2017-06-05T19:27:23.835+08	2017-06-05T19:38:17.518+08	planjurong		juronggpsc				english	heatselfwm	TRUE	FALSE	FALSE	FALSE																																		heatwmwhselfformcw	heatwmpurchme
2017-06-05	2017-06-05T19:30:07.808+08	2017-06-05T19:34:17.227+08	planjurong		juronggpsc				english	heatselfherbtm	FALSE	TRUE	FALSE	FALSE
2017-06-05	2017-06-05T19:40:49.074+08	2017-06-05T19:43:50.762+08	planjurong		juronggpsc				english	heatselfherbtm	FALSE	TRUE	FALSE	FALSE
2017-06-05	2017-06-05T19:53:09.570+08	2017-06-05T19:55:11.512+08	planjurong		juronggpsc				english	heatselfherbtm	FALSE	TRUE	FALSE	FALSE
2017-06-05	2017-06-05T19:53:51.164+08	2017-06-05T19:57:59.835+08	planjurong		juronggpsc				english	heatselfherbtm	FALSE	TRUE	FALSE	FALSE
2017-06-05	2017-06-05T19:56:51.669+08	2017-06-05T20:17:19.977+08	planjurong		juronggpsc				english	heatselfother	FALSE	FALSE	FALSE	TRUE	Curcumin
2017-06-05	2017-06-05T19:59:15.081+08	2017-06-05T20:06:17.622+08	planjurong		juronggpsc				mandarin	heatselfherbtm heatselfanitm	FALSE	TRUE	TRUE	FALSE		heatselfanisaiga	FALSE	TRUE	FALSE	FALSE	FALSE	heataniselfformcw	heatpurchme	heatshoptmchain	FALSE	TRUE	FALSE	FALSE	FALSE	FALSE	FALSE	heatselfwhyworks	TRUE	FALSE	FALSE	FALSE	FALSE	FALSE
2017-06-05	2017-06-05T20:11:08.128+08	2017-06-05T20:19:20.862+08	planjurong		juronggpsc				mandarin	heatselfwm	TRUE	FALSE	FALSE	FALSE																																		heatwmwhselfformpill	heatwmpurchme
2017-06-05	2017-06-05T20:20:28.823+08	2017-06-05T20:24:48.747+08	planjurong		juronggpsc				english	heatselfwm heatselfherbtm	TRUE	TRUE	FALSE	FALSE																																		heatwmwhselfformpill	heatwmpurchme
2017-06-05	2017-06-05T20:29:18.295+08	2017-06-05T20:38:17.812+08	planjurong		juronggpsc				mandarin	heatselfwm heatselfherbtm heatselfother	TRUE	TRUE	FALSE	TRUE	Massage																																	heatwmwhselfformpill	heatwmpurchother
2017-06-05	2017-06-05T20:38:04.893+08	2017-06-05T20:42:17.534+08	planjurong		juronggpsc				english	heatselfother	FALSE	FALSE	FALSE	TRUE	Salt water
2017-06-05	2017-06-05T20:42:25.516+08	2017-06-05T20:47:53.481+08	planjurong		juronggpsc				english	heatselfherbtm	FALSE	TRUE	FALSE	FALSE
2017-06-05	2017-06-05T20:49:59.409+08	2017-06-05T20:56:11.022+08	planjurong		juronggpsc				mandarin	heatselfherbtm heatselfother	FALSE	TRUE	FALSE	TRUE	Take a cold bath
2017-06-06	2017-06-06T13:11:05.268+08	2017-06-06T13:19:05.906+08	planbedok	bedoksc					english	heatselfherbtm	FALSE	TRUE	FALSE	FALSE
2017-06-06	2017-06-06T13:15:26.380+08	2017-06-06T13:19:32.325+08	planbedok	bedoksc					english	heatselfwm	TRUE	FALSE	FALSE	FALSE																																		heatwmwhselfformfp	heatwmpurchpare
2017-06-06	2017-06-06T13:19:10.999+08	2017-06-06T13:25:26.215+08	planbedok	bedoksc					english	heatselfwm heatselfherbtm	TRUE	TRUE	FALSE	FALSE																																		heatwmwhselfformpill	heatwmpurchme
2017-06-06	2017-06-06T13:25:33.205+08	2017-06-06T13:40:20.432+08	planbedok	bedoksc					english	heatselfherbtm	FALSE	TRUE	FALSE	FALSE
2017-06-06	2017-06-06T13:26:57.036+08	2017-06-06T13:30:56.596+08	planbedok	bedoksc					english	heatselfwm	TRUE	FALSE	FALSE	FALSE																																		heatwmwhselfformfs	heatwmpurchme
2017-06-06	2017-06-06T13:39:22.752+08	2017-06-06T13:42:45.607+08	planbedok	bedoksc					english	heatselfwm	TRUE	FALSE	FALSE	FALSE																																		heatwmwhselfformfs	heatwmpurchme
2017-06-06	2017-06-06T13:40:26.869+08	2017-06-06T13:50:44.677+08	planbedok	bedoksc					english	heatselfherbtm	FALSE	TRUE	FALSE	FALSE
2017-06-06	2017-06-06T13:50:48.841+08	2017-06-06T14:01:36.818+08	planbedok	bedoksc					english	heatselfherbtm	FALSE	TRUE	FALSE	FALSE
2017-06-06	2017-06-06T14:00:21.962+08	2017-06-06T14:02:15.739+08	planbedok	bedoksc					english	heatselfherbtm	FALSE	TRUE	FALSE	FALSE
2017-06-06	2017-06-06T14:01:46.965+08	2017-06-06T14:08:35.722+08	planbedok	bedoksc					english	heatselfwm	TRUE	FALSE	FALSE	FALSE																																		heatwmwhselfformpill	heatwmpurchme
2017-06-06	2017-06-06T14:08:40.171+08	2017-06-06T14:16:10.271+08	planbedok	bedoksc					english	heatselfwm	TRUE	FALSE	FALSE	FALSE																																		heatwmwhselfformpill	heatwmpurchme
2017-06-06	2017-06-06T14:14:21.919+08	2017-06-06T14:20:45.399+08	planbedok	bedoksc					english	heatselfother	FALSE	FALSE	FALSE	TRUE	Coconut water
2017-06-06	2017-06-06T14:16:15.059+08	2017-06-06T14:42:59.520+08	planbedok	bedoksc					english	heatselfother	FALSE	FALSE	FALSE	TRUE	Stay in aircon room, drink water
2017-06-06	2017-06-06T14:38:50.833+08	2017-06-06T14:41:58.178+08	planbedok	bedoksc					english	heatselfwm	TRUE	FALSE	FALSE	FALSE																																		heatwmwhselfformcw	heatwmpurchme
2017-06-06	2017-06-06T14:43:05.762+08	2017-06-06T14:50:25.739+08	planbedok	bedoksc					english	heatselfother	FALSE	FALSE	FALSE	TRUE	Water
2017-06-06	2017-06-06T14:51:29.821+08	2017-06-06T15:11:12.611+08	planbedok	bedoksc					english	heatselfherbtm	FALSE	TRUE	FALSE	FALSE
2017-06-06	2017-06-06T14:51:48.724+08	2017-06-06T14:55:59.966+08	planbedok	bedoksc					english	heatselfherbtm	FALSE	TRUE	FALSE	FALSE
2017-06-06	2017-06-06T15:11:19.869+08	2017-06-06T15:16:36.699+08	planbedok	bedoksc					english	heatselfother	FALSE	FALSE	FALSE	TRUE	Warm water
2017-06-06	2017-06-06T15:13:33.859+08	2017-06-06T15:16:01.046+08	planbedok	bedoksc					english	heatselfother	FALSE	FALSE	FALSE	TRUE	Rest and drink water
2017-06-06	2017-06-06T15:16:41.070+08	2017-06-06T15:21:54.448+08	planbedok	bedoksc					english	heatselfherbtm	FALSE	TRUE	FALSE	FALSE
2017-06-06	2017-06-06T15:21:59.151+08	2017-06-06T15:50:08.387+08	planbedok	bedoksc					english	heatselfwm heatselfherbtm	TRUE	TRUE	FALSE	FALSE																																		heatwmwhselfformcw	heatwmpurchme
2017-06-06	2017-06-06T15:31:30.727+08	2017-06-06T15:32:37.301+08	planbedok	bedoksc					english	heatselfother	FALSE	FALSE	FALSE	TRUE	Nothing
2017-06-06	2017-06-06T15:35:25.799+08	2017-06-06T15:37:35.199+08	planbedok	bedoksc					english	heatselfother	FALSE	FALSE	FALSE	TRUE	Nothing
2017-06-06	2017-06-06T15:42:26.718+08	2017-06-06T15:43:57.770+08	planbedok	bedoksc					english	heatselfherbtm	FALSE	TRUE	FALSE	FALSE
2017-06-06	2017-06-06T15:48:45.810+08	2017-06-06T15:52:31.403+08	planbedok	bedoksc					english	heatselfherbtm heatselfanitm	FALSE	TRUE	TRUE	FALSE		heatselfanisaiga	FALSE	TRUE	FALSE	FALSE	FALSE	heataniselfformcw	heatpurchme	heatshoptmchain heatshoptmfam	FALSE	TRUE	TRUE	FALSE	FALSE	FALSE	FALSE	heatselfwhyworks heatselfwhyafford heatselfwhyconv	TRUE	FALSE	TRUE	TRUE	FALSE	FALSE
2017-06-06	2017-06-06T15:50:26.422+08	2017-06-06T15:55:36.153+08	planbedok	bedoksc					english	heatselfother	FALSE	FALSE	FALSE	TRUE	Water
2017-06-06	2017-06-06T15:56:13.009+08	2017-06-06T15:57:52.555+08	planbedok	bedoksc					english	heatselfwm heatselfherbtm	TRUE	TRUE	FALSE	FALSE																																		heatwmwhselfformcw	heatwmpurchme
2017-06-06	2017-06-06T16:06:28.292+08	2017-06-06T16:08:58.254+08	planbedok	bedoksc					english	heatselfother	FALSE	FALSE	FALSE	TRUE	Water
2017-06-06	2017-06-06T16:06:52.551+08	2017-06-06T16:08:57.003+08	planbedok	bedoksc					english	heatselfother	FALSE	FALSE	FALSE	TRUE	Water
2017-06-06	2017-06-06T16:09:06.777+08	2017-06-06T16:18:47.175+08	planbedok	bedoksc					english	heatselfherbtm	FALSE	TRUE	FALSE	FALSE
2017-06-06	2017-06-06T16:18:51.049+08	2017-06-06T16:23:29.544+08	planbedok	bedoksc					english	heatselfother	FALSE	FALSE	FALSE	TRUE	Water
2017-06-06	2017-06-06T16:21:12.267+08	2017-06-06T16:22:51.735+08	planbedok	bedoksc					english	heatselfherbtm	FALSE	TRUE	FALSE	FALSE
2017-06-06	2017-06-06T16:25:34.634+08	2017-06-06T16:28:31.681+08	planbedok	bedoksc					english	heatselfherbtm	FALSE	TRUE	FALSE	FALSE
2017-06-06	2017-06-06T16:31:52.931+08	2017-06-06T16:34:40.332+08	planbedok	bedoksc					english	heatselfherbtm heatselfanitm	FALSE	TRUE	TRUE	FALSE		heatselfgoat heatselfanisaiga heatselfanisheep heatselfanibuffalo	TRUE	TRUE	TRUE	TRUE	FALSE	heataniselfformcw	heatpurchme	heatshoptmchain heatshoptmfam	FALSE	TRUE	TRUE	FALSE	FALSE	FALSE	FALSE	heatselfwhyworks	TRUE	FALSE	FALSE	FALSE	FALSE	FALSE
2017-06-06	2017-06-06T16:36:08.416+08	2017-06-06T16:39:54.360+08	planbedok	bedoksc					english	heatselfherbtm	FALSE	TRUE	FALSE	FALSE
2017-06-06	2017-06-06T16:37:22.042+08	2017-06-06T16:43:16.411+08	planbedok	bedoksc					english	heatselfother	FALSE	FALSE	FALSE	TRUE	Water and fruits
2017-06-06	2017-06-06T16:43:21.475+08	2017-06-06T16:54:13.956+08	planbedok	bedoksc					english	heatselfherbtm	FALSE	TRUE	FALSE	FALSE
2017-06-06	2017-06-06T16:53:48.330+08	2017-06-06T16:57:36.379+08	planbedok	bedoksc					english	heatselfwm	TRUE	FALSE	FALSE	FALSE																																		heatwmwhselfformcw	heatwmpurchme
2017-06-06	2017-06-06T16:54:34.937+08	2017-06-06T16:58:23.568+08	planbedok	bedoksc					english	heatselfother	FALSE	FALSE	FALSE	TRUE	Water
2017-06-06	2017-06-06T16:58:27.563+08	2017-06-06T17:03:28.259+08	planbedok	bedoksc					english	heatselfherbtm	FALSE	TRUE	FALSE	FALSE
2017-06-06	2017-06-06T17:03:32.658+08	2017-06-06T17:13:43.061+08	planbedok	bedoksc					english	heatselfother	FALSE	FALSE	FALSE	TRUE	Water and fruit
2017-06-06	2017-06-06T17:13:47.206+08	2017-06-06T17:20:47.244+08	planbedok	bedoksc					english	heatselfherbtm	FALSE	TRUE	FALSE	FALSE
2017-06-06	2017-06-06T17:17:02.981+08	2017-06-06T17:19:01.098+08	planbedok	bedoksc					english	heatselfherbtm	FALSE	TRUE	FALSE	FALSE
2017-06-06	2017-06-06T17:20:51.442+08	2017-06-06T17:31:20.365+08	planbedok	bedoksc					english	heatselfherbtm	FALSE	TRUE	FALSE	FALSE
2017-06-06	2017-06-06T17:41:54.667+08	2017-06-06T17:43:17.798+08	planbedok	bedoksc					english	heatselfwm	TRUE	FALSE	FALSE	FALSE																																		heatwmwhselfformcw	heatwmpurchme
2017-06-06	2017-06-06T17:48:50.738+08	2017-06-06T17:55:45.301+08	planbedok	bedoksc					english	heatselfother	FALSE	FALSE	FALSE	TRUE	Nothing
2017-06-06	2017-06-06T17:52:37.454+08	2017-06-06T17:54:38.052+08	planbedok	bedoksc					english	heatselfother	FALSE	FALSE	FALSE	TRUE	Nothing
2017-06-06	2017-06-06T18:17:21.503+08	2017-06-06T18:20:15.005+08	planbedok	bedoksc					english	heatselfherbtm	FALSE	TRUE	FALSE	FALSE
2017-06-06	2017-06-06T18:28:34.358+08	2017-06-06T18:32:24.565+08	planbedok	bedoksc					english	heatselfother	FALSE	FALSE	FALSE	TRUE	Nothing
2017-06-06	2017-06-06T18:45:36.859+08	2017-06-06T18:48:10.263+08	planbedok	bedoksc					english	heatselfother	FALSE	FALSE	FALSE	TRUE	Nothing
2017-06-06	2017-06-06T18:45:54.463+08	2017-06-06T18:49:29.275+08	planbedok	bedoksc					english	heatselfwm heatselfherbtm	TRUE	TRUE	FALSE	FALSE																																		heatwmwhselfformcw	heatwmpurchme
2017-06-06	2017-06-06T19:10:27.171+08	2017-06-06T19:13:30.971+08	planbedok	bedoksc					english	heatselfother	FALSE	FALSE	FALSE	TRUE	Rest and water
2017-06-06	2017-06-06T19:16:15.763+08	2017-06-06T19:19:18.017+08	planbedok	bedoksc					english	heatselfherbtm	FALSE	TRUE	FALSE	FALSE
2017-06-06	2017-06-06T20:15:39.608+08	2017-06-06T20:20:10.978+08	planbedok	bedoksc					english	heatselfherbtm	FALSE	TRUE	FALSE	FALSE
2017-06-06	2017-06-06T20:25:34.734+08	2017-06-06T20:27:44.992+08	planbedok	bedoksc					english	heatselfother	FALSE	FALSE	FALSE	TRUE	White tea
2017-06-06	2017-06-06T20:44:53.855+08	2017-06-06T20:46:54.799+08	planbedok	bedoksc					english	heatselfherbtm	FALSE	TRUE	FALSE	FALSE
2017-06-06	2017-06-06T13:08:25.380+08	2017-06-06T13:20:18.793+08	planjurong		juronggpsc				english	heatselfherbtm	FALSE	TRUE	FALSE	FALSE
2017-06-06	2017-06-06T13:11:36.322+08	2017-06-06T13:17:10.581+08	planjurong		juronggpsc				mandarin	heatselfwm heatselfherbtm	TRUE	TRUE	FALSE	FALSE																																		heatwmwhselfformpill	heatwmpurchme
2017-06-06	2017-06-06T13:19:51.299+08	2017-06-06T13:25:20.282+08	planjurong		juronggpsc				mandarin	heatselfherbtm heatselfother	FALSE	TRUE	FALSE	TRUE	Drink water
2017-06-06	2017-06-06T13:23:31.499+08	2017-06-06T13:26:55.282+08	planjurong		juronggpsc				english	heatselfherbtm	FALSE	TRUE	FALSE	FALSE
2017-06-06	2017-06-06T13:25:55.790+08	2017-06-06T13:35:10.931+08	planjurong		juronggpsc				mandarin	heatselfherbtm heatselfanitm	FALSE	TRUE	TRUE	FALSE		heatselfanisaiga	FALSE	TRUE	FALSE	FALSE	FALSE	heataniselfformfs	heatpurchme	heatshoptmfam	FALSE	FALSE	TRUE	FALSE	FALSE	FALSE	FALSE	heatselfwhyworks	TRUE	FALSE	FALSE	FALSE	FALSE	FALSE
2017-06-06	2017-06-06T13:34:36.528+08	2017-06-06T13:39:12.513+08	planjurong		juronggpsc				english	heatselfherbtm	FALSE	TRUE	FALSE	FALSE
2017-06-06	2017-06-06T13:36:32.251+08	2017-06-06T13:43:33.715+08	planjurong		juronggpsc				mandarin	heatselfherbtm	FALSE	TRUE	FALSE	FALSE
2017-06-06	2017-06-06T13:44:03.453+08	2017-06-06T13:57:59.404+08	planjurong		juronggpsc				english	heatselfherbtm	FALSE	TRUE	FALSE	FALSE
2017-06-06	2017-06-06T13:54:21.219+08	2017-06-06T14:01:19.645+08	planjurong		juronggpsc				english	heatselfother	FALSE	FALSE	FALSE	TRUE	NUTRITIONAL IMBALANCE
2017-06-06	2017-06-06T13:59:17.661+08	2017-06-06T14:05:36.923+08	planjurong		juronggpsc				english	heatselfherbtm	FALSE	TRUE	FALSE	FALSE
2017-06-06	2017-06-06T14:03:01.668+08	2017-06-06T14:07:07.806+08	planjurong		juronggpsc				english	heatselfherbtm	FALSE	TRUE	FALSE	FALSE
2017-06-06	2017-06-06T14:06:29.741+08	2017-06-06T14:24:54.707+08	planjurong		juronggpsc				english	heatselfherbtm	FALSE	TRUE	FALSE	FALSE
2017-06-06	2017-06-06T14:19:33.451+08	2017-06-06T14:23:38.221+08	planjurong		juronggpsc				english	heatselfwm heatselfherbtm	TRUE	TRUE	FALSE	FALSE																																		heatwmwhselfformcw	heatwmpurchme
2017-06-06	2017-06-06T14:28:37.321+08	2017-06-06T14:33:32.189+08	planjurong		juronggpsc				mandarin	heatselfwm heatselfherbtm heatselfanitm	TRUE	TRUE	TRUE	FALSE		heatselfanisaiga	FALSE	TRUE	FALSE	FALSE	FALSE	heataniselfformfs	heatpurchme	heatshoptmchain	FALSE	TRUE	FALSE	FALSE	FALSE	FALSE	FALSE	heatselfwhyworks	TRUE	FALSE	FALSE	FALSE	FALSE	FALSE										heatwmwhselfformpill	heatwmpurchme
2017-06-06	2017-06-06T14:35:34.939+08	2017-06-06T14:38:54.683+08	planjurong		juronggpsc				english	heatselfherbtm	FALSE	TRUE	FALSE	FALSE
2017-06-06	2017-06-06T14:39:45.405+08	2017-06-06T14:44:37.591+08	planjurong		juronggpsc				english	heatselfherbtm	FALSE	TRUE	FALSE	FALSE
2017-06-06	2017-06-06T14:42:35.128+08	2017-06-06T14:47:52.682+08	planjurong		juronggpsc				english	heatselfherbtm	FALSE	TRUE	FALSE	FALSE
2017-06-06	2017-06-06T14:52:17.822+08	2017-06-06T15:03:33.508+08	planjurong		juronggpsc				english	heatselfherbtm	FALSE	TRUE	FALSE	FALSE
2017-06-06	2017-06-06T14:58:18.214+08	2017-06-06T15:04:52.576+08	planjurong		juronggpsc				english	heatselfherbtm heatselfanitm	FALSE	TRUE	TRUE	FALSE		heatselfanisaiga	FALSE	TRUE	FALSE	FALSE	FALSE	heataniselfformcw	heatpurchme	heatshoptmchain	FALSE	TRUE	FALSE	FALSE	FALSE	FALSE	FALSE	heatselfwhyworks	TRUE	FALSE	FALSE	FALSE	FALSE	FALSE
2017-06-06	2017-06-06T15:06:02.399+08	2017-06-06T15:10:59.726+08	planjurong		juronggpsc				english	heatselfother	FALSE	FALSE	FALSE	TRUE	Water
2017-06-06	2017-06-06T15:08:44.967+08	2017-06-06T15:16:00.031+08	planjurong		juronggpsc				mandarin	heatselfherbtm	FALSE	TRUE	FALSE	FALSE
2017-06-06	2017-06-06T15:19:40.942+08	2017-06-06T15:29:12.289+08	planjurong		juronggpsc				english	heatselfherbtm heatselfanitm	FALSE	TRUE	TRUE	FALSE		heatselfanisaiga	FALSE	TRUE	FALSE	FALSE	FALSE	heataniselfformcw	heatpurchme	heatshoptmchain heatshoptmfam	FALSE	TRUE	TRUE	FALSE	FALSE	FALSE	FALSE	heatselfwhyworks	TRUE	FALSE	FALSE	FALSE	FALSE	FALSE
2017-06-06	2017-06-06T15:23:27.228+08	2017-06-06T15:28:46.449+08	planjurong		juronggpsc				mandarin	heatselfherbtm	FALSE	TRUE	FALSE	FALSE
2017-06-06	2017-06-06T15:30:34.100+08	2017-06-06T15:43:47.739+08	planjurong		juronggpsc				english	heatselfherbtm	FALSE	TRUE	FALSE	FALSE
2017-06-06	2017-06-06T15:32:17.757+08	2017-06-06T15:43:18.412+08	planjurong		juronggpsc				mandarin	heatselfherbtm	FALSE	TRUE	FALSE	FALSE
2017-06-06	2017-06-06T15:51:12.329+08	2017-06-06T15:58:16.558+08	planjurong		juronggpsc				english	heatselfwm heatselfherbtm	TRUE	TRUE	FALSE	FALSE																																		heatwmwhselfformpill	heatwmpurchme
2017-06-06	2017-06-06T15:52:29.608+08	2017-06-06T15:57:57.624+08	planjurong		juronggpsc				english	heatselfherbtm	FALSE	TRUE	FALSE	FALSE
2017-06-06	2017-06-06T16:07:50.007+08	2017-06-06T16:17:09.528+08	planjurong		juronggpsc				english	heatselfherbtm	FALSE	TRUE	FALSE	FALSE
2017-06-06	2017-06-06T16:21:27.510+08	2017-06-06T16:28:28.660+08	planjurong		juronggpsc				mandarin	heatselfherbtm	FALSE	TRUE	FALSE	FALSE
2017-06-06	2017-06-06T16:21:35.556+08	2017-06-06T16:23:50.172+08	planjurong		juronggpsc				english	heatselfherbtm	FALSE	TRUE	FALSE	FALSE
2017-06-06	2017-06-06T16:36:22.680+08	2017-06-06T16:40:50.763+08	planjurong		juronggpsc				mandarin	heatselfherbtm	FALSE	TRUE	FALSE	FALSE
2017-06-06	2017-06-06T17:52:27.102+08	2017-06-06T18:03:19.594+08	planjurong		juronggpsc				english	heatselfherbtm	FALSE	TRUE	FALSE	FALSE
2017-06-06	2017-06-06T17:52:54.848+08	2017-06-06T17:57:11.748+08	planjurong		juronggpsc				english	heatselfherbtm	FALSE	TRUE	FALSE	FALSE
2017-06-06	2017-06-06T17:58:02.603+08	2017-06-06T18:01:25.377+08	planjurong		juronggpsc				english	heatselfherbtm	FALSE	TRUE	FALSE	FALSE
2017-06-06	2017-06-06T18:03:23.854+08	2017-06-06T18:08:49.999+08	planjurong		juronggpsc				mandarin	heatselfwm	TRUE	FALSE	FALSE	FALSE																																		heatwmwhselfformpill	heatwmpurchspou
2017-06-06	2017-06-06T18:17:24.054+08	2017-06-06T18:21:36.570+08	planjurong		juronggpsc				english	heatselfwm	TRUE	FALSE	FALSE	FALSE																																		heatwmwhselfformcw	heatwmpurchspou
2017-06-06	2017-06-06T18:21:55.950+08	2017-06-06T22:14:08.923+08	planjurong		juronggpsc				english	heatselfother	FALSE	FALSE	FALSE	TRUE	Water
2017-06-06	2017-06-06T18:24:20.549+08	2017-06-06T18:30:10.408+08	planjurong		juronggpsc				english	heatselfwm heatselfherbtm	TRUE	TRUE	FALSE	FALSE																																		heatwmwhselfformpill	heatwmpurchme
2017-06-06	2017-06-06T18:28:18.578+08	2017-06-06T18:32:33.388+08	planjurong		juronggpsc				english	heatselfwm	TRUE	FALSE	FALSE	FALSE																																		heatwmwhselfformpill	heatwmpurchme
2017-06-06	2017-06-06T18:31:16.533+08	2017-06-06T18:37:35.513+08	planjurong		juronggpsc				english	heatselfwm heatselfother	TRUE	FALSE	FALSE	TRUE	Plain water																																	heatwmwhselfformother	heatwmpurchme
2017-06-06	2017-06-06T18:33:32.886+08	2017-06-06T18:52:00.343+08	planjurong		juronggpsc				english	heatselfother	FALSE	FALSE	FALSE	TRUE	Water
2017-06-06	2017-06-06T18:41:34.157+08	2017-06-06T18:47:27.530+08	planjurong		juronggpsc				mandarin	heatselfwm	TRUE	FALSE	FALSE	FALSE																																		heatwmwhselfformpill	heatwmpurchme
2017-06-06	2017-06-06T18:52:05.996+08	2017-06-06T18:56:46.756+08	planjurong		juronggpsc				english	heatselfherbtm	FALSE	TRUE	FALSE	FALSE
2017-06-06	2017-06-06T18:58:37.533+08	2017-06-06T18:59:28.922+08	planjurong		juronggpsc				english	heatselfother	FALSE	FALSE	FALSE	TRUE	Water
2017-06-06	2017-06-06T19:00:06.130+08	2017-06-06T19:06:25.340+08	planjurong		juronggpsc				mandarin	heatselfherbtm	FALSE	TRUE	FALSE	FALSE
2017-06-06	2017-06-06T19:03:51.186+08	2017-06-06T19:08:50.916+08	planjurong		juronggpsc				english	heatselfwm heatselfherbtm	TRUE	TRUE	FALSE	FALSE																																		heatwmwhselfformcw	heatwmpurchme
2017-06-06	2017-06-06T19:10:02.070+08	2017-06-06T19:11:03.436+08	planjurong		juronggpsc				english	heatselfother	FALSE	FALSE	FALSE	TRUE	Water
2017-06-06	2017-06-06T19:12:09.553+08	2017-06-06T19:34:22.942+08	planjurong		juronggpsc				english	heatselfherbtm	FALSE	TRUE	FALSE	FALSE
2017-06-06	2017-06-06T19:18:46.830+08	2017-06-06T19:23:48.840+08	planjurong		juronggpsc				mandarin	heatselfwm heatselfherbtm	TRUE	TRUE	FALSE	FALSE																																		heatwmwhselfformcw	heatwmpurchme
2017-06-06	2017-06-06T19:31:28.311+08	2017-06-06T19:37:22.880+08	planjurong		juronggpsc				mandarin	heatselfwm	TRUE	FALSE	FALSE	FALSE																																		heatwmwhselfformother	heatwmpurchme
2017-06-06	2017-06-06T19:35:32.424+08	2017-06-06T19:43:31.617+08	planjurong		juronggpsc				english	heatselfother	FALSE	FALSE	FALSE	TRUE	Starfruit juice salted
2017-06-06	2017-06-06T19:38:11.789+08	2017-06-06T19:45:03.164+08	planjurong		juronggpsc				mandarin	heatselfwm heatselfherbtm heatselfanitm	TRUE	TRUE	TRUE	FALSE		heatselfanisaiga	FALSE	TRUE	FALSE	FALSE	FALSE	heataniselfformpill	heatpurchme	heatshoppharm	TRUE	FALSE	FALSE	FALSE	FALSE	FALSE	FALSE	heatselfwhyconv	FALSE	FALSE	FALSE	TRUE	FALSE	FALSE										heatwmwhselfformpill	heatwmpurchme
2017-06-06	2017-06-06T19:47:21.987+08	2017-06-06T19:51:57.772+08	planjurong		juronggpsc				english	heatselfherbtm	FALSE	TRUE	FALSE	FALSE
2017-06-06	2017-06-06T19:54:34.259+08	2017-06-06T19:58:17.793+08	planjurong		juronggpsc				english	heatselfherbtm	FALSE	TRUE	FALSE	FALSE
2017-06-06	2017-06-06T20:02:13.947+08	2017-06-06T20:11:22.921+08	planjurong		juronggpsc				mandarin	heatselfherbtm	FALSE	TRUE	FALSE	FALSE
2017-06-06	2017-06-06T20:10:38.892+08	2017-06-06T20:15:30.845+08	planjurong		juronggpsc				english	heatselfanitm heatselfother	FALSE	FALSE	TRUE	TRUE	Water	heatselfanisaiga heatselfaniother	FALSE	TRUE	FALSE	FALSE	TRUE	heataniselfformpill	heatpurchme	heatshoptmchain heatshoptmfam	FALSE	TRUE	TRUE	FALSE	FALSE	FALSE	FALSE	heatselfwhyworks	TRUE	FALSE	FALSE	FALSE	FALSE	FALSE
2017-06-06	2017-06-06T20:12:22.703+08	2017-06-06T20:20:30.195+08	planjurong		juronggpsc				mandarin	heatselfwm heatselfherbtm	TRUE	TRUE	FALSE	FALSE																																		heatwmwhselfformfs	heatwmpurchme
2017-06-06	2017-06-06T20:16:14.136+08	2017-06-06T20:19:32.957+08	planjurong		juronggpsc				english	heatselfherbtm	FALSE	TRUE	FALSE	FALSE
2017-06-06	2017-06-06T20:22:40.881+08	2017-06-06T20:33:24.738+08	planjurong		juronggpsc				english	heatselfherbtm heatselfanitm heatselfother	FALSE	TRUE	TRUE	TRUE	See TCM/acupuncture	heatselfanisaiga	FALSE	TRUE	FALSE	FALSE	FALSE	heataniselfformpill	heatpurchme	heatshopother	FALSE	FALSE	FALSE	FALSE	FALSE	FALSE	TRUE	heatselfwhyworks heatselfwhyrec heatselfwhyafford heatselfwhyconv	TRUE	TRUE	TRUE	TRUE	FALSE	FALSE		heatselfwhytcmprac	FALSE	TRUE	FALSE	FALSE	FALSE	FALSE	FALSE
2017-06-06	2017-06-06T20:23:29.407+08	2017-06-06T20:24:40.887+08	planjurong		juronggpsc				english	heatselfherbtm	FALSE	TRUE	FALSE	FALSE
2017-06-06	2017-06-06T20:28:15.145+08	2017-06-06T20:51:56.960+08	planjurong		juronggpsc				english	heatselfherbtm	FALSE	TRUE	FALSE	FALSE
2017-06-06	2017-06-06T20:35:06.516+08	2017-06-06T20:43:03.100+08	planjurong		juronggpsc				mandarin	heatselfwm heatselfanitm	TRUE	FALSE	TRUE	FALSE		heatselfanisaiga	FALSE	TRUE	FALSE	FALSE	FALSE	heataniselfformfs	heatpurchme	heatshoppharm heatshoptmchain	TRUE	TRUE	FALSE	FALSE	FALSE	FALSE	FALSE	heatselfwhyrec	FALSE	TRUE	FALSE	FALSE	FALSE	FALSE		heatselfwhytcmshop heatselfwhyfam	FALSE	FALSE	FALSE	TRUE	TRUE	FALSE	FALSE	heatwmwhselfformfp	heatwmpurchme
2017-06-06	2017-06-06T20:52:29.483+08	2017-06-06T20:59:10.072+08	planjurong		juronggpsc				english	heatselfwm	TRUE	FALSE	FALSE	FALSE																																		heatwmwhselfformcw	heatwmpurchme
2017-06-07	2017-06-07T13:10:18.253+08	2017-06-07T13:19:58.636+08	planbedok	bedoksc					english	heatselfother	FALSE	FALSE	FALSE	TRUE	Water
2017-06-07	2017-06-07T13:10:20.200+08	2017-06-07T13:12:37.751+08	planbedok	bedoksc					english	heatselfwm	TRUE	FALSE	FALSE	FALSE																																		heatwmwhselfformother	heatwmpurchme
2017-06-07	2017-06-07T13:14:46.576+08	2017-06-07T13:21:31.201+08	planbedok	bedoksc					english	heatselfwm	TRUE	FALSE	FALSE	FALSE																																		heatwmwhselfformpill	heatwmpurchme
2017-06-07	2017-06-07T13:21:18.472+08	2017-06-07T13:50:02.062+08	planbedok	bedoksc					english	heatselfherbtm	FALSE	TRUE	FALSE	FALSE
2017-06-07	2017-06-07T13:58:37.334+08	2017-06-07T14:01:27.446+08	planbedok	bedoksc					english	heatselfherbtm	FALSE	TRUE	FALSE	FALSE
2017-06-07	2017-06-07T14:13:48.433+08	2017-06-07T14:23:16.968+08	planbedok	bedoksc					english	heatselfother	FALSE	FALSE	FALSE	TRUE	Fruits
2017-06-07	2017-06-07T14:23:27.492+08	2017-06-07T14:38:28.721+08	planbedok	bedoksc					english	heatselfother	FALSE	FALSE	FALSE	TRUE	No treatment
2017-06-07	2017-06-07T14:35:29.532+08	2017-06-07T14:37:56.845+08	planbedok	bedoksc					english	heatselfherbtm	FALSE	TRUE	FALSE	FALSE
2017-06-07	2017-06-07T14:38:17.848+08	2017-06-07T14:42:40.025+08	planbedok	bedoksc					english	heatselfother	FALSE	FALSE	FALSE	TRUE	Cold water
2017-06-07	2017-06-07T14:55:57.720+08	2017-06-07T14:59:36.898+08	planbedok	bedoksc					english	heatselfother	FALSE	FALSE	FALSE	TRUE	Salt water overnight
2017-06-07	2017-06-07T15:01:02.196+08	2017-06-07T15:04:23.944+08	planbedok	bedoksc					english	heatselfother	FALSE	FALSE	FALSE	TRUE	Water
2017-06-07	2017-06-07T15:08:36.511+08	2017-06-07T15:10:57.611+08	planbedok	bedoksc					english	heatselfother	FALSE	FALSE	FALSE	TRUE	Water
2017-06-07	2017-06-07T15:21:47.112+08	2017-06-07T15:28:29.119+08	planbedok	bedoksc					mandarin	heatselfother	FALSE	FALSE	FALSE	TRUE	Water
2017-06-07	2017-06-07T15:36:58.463+08	2017-06-07T21:56:59.479+08	planbedok	bedoksc					english	heatselfwm	TRUE	FALSE	FALSE	FALSE																																		heatwmwhselfformpill	heatwmpurchme
2017-06-07	2017-06-07T15:45:28.173+08	2017-06-07T15:48:06.364+08	planbedok	bedoksc					english	heatselfother	FALSE	FALSE	FALSE	TRUE	.Rest and water.
2017-06-07	2017-06-07T15:50:44.573+08	2017-06-07T15:56:04.962+08	planbedok	bedoksc					english	heatselfwm	TRUE	FALSE	FALSE	FALSE																																		heatwmwhselfformfp	heatwmpurchpare
2017-06-07	2017-06-07T16:15:15.865+08	2017-06-07T17:46:49.046+08	planbedok	bedoksc					english	heatselfwm	TRUE	FALSE	FALSE	FALSE																																		heatwmwhselfformpill	heatwmpurchme
2017-06-07	2017-06-07T16:21:14.893+08	2017-06-07T16:23:06.689+08	planbedok	bedoksc					english	heatselfwm	TRUE	FALSE	FALSE	FALSE																																		heatwmwhselfformpill	heatwmpurchme
2017-06-07	2017-06-07T16:27:52.582+08	2017-06-07T16:30:58.664+08	planbedok	bedoksc					english	heatselfwm	TRUE	FALSE	FALSE	FALSE																																		heatwmwhselfformcw	heatwmpurchpare
2017-06-07	2017-06-07T17:10:50.727+08	2017-06-07T17:25:24.281+08	planbedok	bedoksc					english	heatselfwm heatselfherbtm	TRUE	TRUE	FALSE	FALSE																																		heatwmwhselfformpill	heatwmpurchme
2017-06-07	2017-06-07T17:21:43.105+08	2017-06-07T17:22:49.249+08	planbedok	bedoksc					english	heatselfother	FALSE	FALSE	FALSE	TRUE	Water
2017-06-07	2017-06-07T17:28:45.520+08	2017-06-07T17:30:53.231+08	planbedok	bedoksc					english	heatselfother	FALSE	FALSE	FALSE	TRUE	Drink saltwater
2017-06-07	2017-06-07T17:37:22.299+08	2017-06-07T17:46:04.764+08	planbedok	bedoksc					english	heatselfherbtm	FALSE	TRUE	FALSE	FALSE
2017-06-07	2017-06-07T17:46:39.033+08	2017-06-07T17:48:06.035+08	planbedok	bedoksc					english	heatselfherbtm	FALSE	TRUE	FALSE	FALSE
2017-06-07	2017-06-07T18:10:26.941+08	2017-06-07T18:12:29.193+08	planbedok	bedoksc					english	heatselfherbtm	FALSE	TRUE	FALSE	FALSE
2017-06-07	2017-06-07T18:22:49.199+08	2017-06-07T18:26:12.156+08	planbedok	bedoksc					english	heatselfherbtm	FALSE	TRUE	FALSE	FALSE
2017-06-07	2017-06-07T18:25:21.591+08	2017-06-07T18:26:51.949+08	planbedok	bedoksc					english	heatselfother	FALSE	FALSE	FALSE	TRUE	Nothing
2017-06-07	2017-06-07T18:34:56.519+08	2017-06-07T18:37:17.561+08	planbedok	bedoksc					english	heatselfother	FALSE	FALSE	FALSE	TRUE	Water
2017-06-07	2017-06-07T18:56:52.945+08	2017-06-07T18:58:47.396+08	planbedok	bedoksc					english	heatselfherbtm	FALSE	TRUE	FALSE	FALSE
2017-06-07	2017-06-07T19:08:28.878+08	2017-06-07T19:10:12.927+08	planbedok	bedoksc					english	heatselfother	FALSE	FALSE	FALSE	TRUE	Water
2017-06-07	2017-06-07T19:17:08.190+08	2017-06-07T19:19:49.552+08	planbedok	bedoksc					english	heatselfother	FALSE	FALSE	FALSE	TRUE	Water
2017-06-07	2017-06-07T19:30:40.033+08	2017-06-07T19:32:09.646+08	planbedok	bedoksc					english	heatselfherbtm	FALSE	TRUE	FALSE	FALSE
2017-06-07	2017-06-07T19:33:05.599+08	2017-06-07T19:35:12.994+08	planbedok	bedoksc					english	heatselfother	FALSE	FALSE	FALSE	TRUE	Nothing
2017-06-07	2017-06-07T19:41:09.210+08	2017-06-07T19:44:06.417+08	planbedok	bedoksc					english	heatselfother	FALSE	FALSE	FALSE	TRUE	Water
2017-06-07	2017-06-07T19:51:39.046+08	2017-06-07T19:53:06.317+08	planbedok	bedoksc					english	heatselfherbtm	FALSE	TRUE	FALSE	FALSE
2017-06-07	2017-06-07T20:19:19.566+08	2017-06-07T20:21:48.657+08	planbedok	bedoksc					english	heatselfherbtm	FALSE	TRUE	FALSE	FALSE
2017-06-07	2017-06-07T20:25:17.513+08	2017-06-07T20:28:03.803+08	planbedok	bedoksc					english	heatselfherbtm	FALSE	TRUE	FALSE	FALSE
2017-06-07	2017-06-07T20:32:08.209+08	2017-06-07T20:34:15.773+08	planbedok	bedoksc					english	heatselfother	FALSE	FALSE	FALSE	TRUE	Water
2017-06-07	2017-06-07T20:39:31.444+08	2017-06-07T20:42:35.688+08	planbedok	bedoksc					english	heatselfother	FALSE	FALSE	FALSE	TRUE	Eat rice
2017-06-07	2017-06-07T20:49:01.494+08	2017-06-07T20:52:22.924+08	planbedok	bedoksc					english	heatselfherbtm	FALSE	TRUE	FALSE	FALSE
2017-06-07	2017-06-07T13:01:15.467+08	2017-06-07T13:06:58.333+08	planjurong		juronggpsc				english	heatselfherbtm	FALSE	TRUE	FALSE	FALSE
2017-06-07	2017-06-07T13:04:00.068+08	2017-06-07T13:09:33.229+08	planjurong		juronggpsc				english	heatselfherbtm heatselfanitm	FALSE	TRUE	TRUE	FALSE		heatselfanisaiga	FALSE	TRUE	FALSE	FALSE	FALSE	heataniselfformcw	heatpurchspou	heatshoptmchain heatshoptmfam	FALSE	TRUE	TRUE	FALSE	FALSE	FALSE	FALSE	heatselfwhyworks heatselfwhyother	TRUE	FALSE	FALSE	FALSE	FALSE	TRUE	For miNor ailments
2017-06-07	2017-06-07T13:07:31.692+08	2017-06-07T13:13:44.293+08	planjurong		juronggpsc				english	heatselfherbtm	FALSE	TRUE	FALSE	FALSE
2017-06-07	2017-06-07T13:14:43.462+08	2017-06-07T13:20:01.925+08	planjurong		juronggpsc				english	heatselfwm heatselfherbtm heatselfanitm	TRUE	TRUE	TRUE	FALSE		heatselfanisaiga	FALSE	TRUE	FALSE	FALSE	FALSE	heataniselfformcw	heatpurchme	heatshoptmchain heatshoptmfam	FALSE	TRUE	TRUE	FALSE	FALSE	FALSE	FALSE	heatselfwhyworks	TRUE	FALSE	FALSE	FALSE	FALSE	FALSE										heatwmwhselfformpill	heatwmpurchme
2017-06-07	2017-06-07T13:16:33.448+08	2017-06-07T13:22:21.946+08	planjurong		juronggpsc				english	heatselfwm heatselfherbtm heatselfanitm	TRUE	TRUE	TRUE	FALSE		heatselfanisaiga	FALSE	TRUE	FALSE	FALSE	FALSE	heataniselfformpill	heatpurchme	heatshoptmchain heatshopsuper	FALSE	TRUE	FALSE	FALSE	TRUE	FALSE	FALSE	heatselfwhyworks heatselfwhyconv	TRUE	FALSE	FALSE	TRUE	FALSE	FALSE										heatwmwhselfformpill	heatwmpurchme
2017-06-07	2017-06-07T13:23:27.895+08	2017-06-07T13:27:58.063+08	planjurong		juronggpsc				mandarin	heatselfother	FALSE	FALSE	FALSE	TRUE	ese doctor prescribed
2017-06-07	2017-06-07T13:24:15.310+08	2017-06-07T13:35:06.387+08	planjurong		juronggpsc				english	heatselfherbtm	FALSE	TRUE	FALSE	FALSE
2017-06-07	2017-06-07T13:32:07.809+08	2017-06-07T13:39:16.673+08	planjurong		juronggpsc				mandarin	heatselfherbtm	FALSE	TRUE	FALSE	FALSE
2017-06-07	2017-06-07T13:40:12.115+08	2017-06-07T13:45:25.448+08	planjurong		juronggpsc				mandarin	heatselfherbtm	FALSE	TRUE	FALSE	FALSE
2017-06-07	2017-06-07T13:44:47.581+08	2017-06-07T13:49:05.142+08	planjurong		juronggpsc				english	heatselfherbtm	FALSE	TRUE	FALSE	FALSE
2017-06-07	2017-06-07T13:53:06.271+08	2017-06-07T13:57:14.295+08	planjurong		juronggpsc				english	heatselfherbtm	FALSE	TRUE	FALSE	FALSE
2017-06-07	2017-06-07T14:05:13.602+08	2017-06-07T14:06:33.620+08	planjurong		juronggpsc				english	heatselfother	FALSE	FALSE	FALSE	TRUE	Water
2017-06-07	2017-06-07T14:06:17.176+08	2017-06-07T14:11:55.810+08	planjurong		juronggpsc				english	heatselfwm	TRUE	FALSE	FALSE	FALSE																																		heatwmwhselfformcw	heatwmpurchme
2017-06-07	2017-06-07T14:17:37.504+08	2017-06-07T14:22:05.430+08	planjurong		juronggpsc				english	heatselfwm heatselfherbtm	TRUE	TRUE	FALSE	FALSE																																		heatwmwhselfformcw	heatwmpurchme
2017-06-07	2017-06-07T14:32:16.289+08	2017-06-07T14:39:51.009+08	planjurong		juronggpsc				mandarin	heatselfwm heatselfanitm	TRUE	FALSE	TRUE	FALSE		heatselfanisaiga	FALSE	TRUE	FALSE	FALSE	FALSE	heataniselfformfs	heatpurchme	heatshoptmfam	FALSE	FALSE	TRUE	FALSE	FALSE	FALSE	FALSE	heatselfwhyrec	FALSE	TRUE	FALSE	FALSE	FALSE	FALSE		heatselfwhyfam	FALSE	FALSE	FALSE	FALSE	TRUE	FALSE	FALSE	heatwmwhselfformpill	heatwmpurchme
2017-06-07	2017-06-07T14:32:51.303+08	2017-06-07T14:39:14.153+08	planjurong		juronggpsc				english	heatselfherbtm	FALSE	TRUE	FALSE	FALSE
2017-06-07	2017-06-07T14:42:03.802+08	2017-06-07T14:44:53.583+08	planjurong		juronggpsc				english	heatselfwm	TRUE	FALSE	FALSE	FALSE																																		heatwmwhselfformfp	heatwmpurchpare
2017-06-07	2017-06-07T14:45:30.829+08	2017-06-07T14:49:54.851+08	planjurong		juronggpsc				english	heatselfherbtm	FALSE	TRUE	FALSE	FALSE
2017-06-07	2017-06-07T14:57:39.115+08	2017-06-07T15:10:41.892+08	planjurong		juronggpsc				english	heatselfwm	TRUE	FALSE	FALSE	FALSE																																		heatwmwhselfformcw	heatwmpurchme
2017-06-07	2017-06-07T15:02:50.343+08	2017-06-07T15:12:04.184+08	planjurong		juronggpsc				mandarin	heatselfherbtm heatselfother	FALSE	TRUE	FALSE	TRUE	Saiga water is too cooling for the body
2017-06-07	2017-06-07T15:12:18.111+08	2017-06-07T15:31:19.371+08	planjurong		juronggpsc				english	heatselfherbtm	FALSE	TRUE	FALSE	FALSE
2017-06-07	2017-06-07T15:27:34.162+08	2017-06-07T15:31:26.498+08	planjurong		juronggpsc				english	heatselfanitm	FALSE	FALSE	TRUE	FALSE		heatselfanisaiga	FALSE	TRUE	FALSE	FALSE	FALSE	heataniselfformcw	heatpurchpare	heatshopprovi	FALSE	FALSE	FALSE	TRUE	FALSE	FALSE	FALSE	heatselfwhyworks	TRUE	FALSE	FALSE	FALSE	FALSE	FALSE
2017-06-07	2017-06-07T15:34:52.839+08	2017-06-07T15:38:58.656+08	planjurong		juronggpsc				mandarin	heatselfwm	TRUE	FALSE	FALSE	FALSE																																		heatwmwhselfformcw	heatwmpurchother
2017-06-07	2017-06-07T15:38:02.099+08	2017-06-07T15:49:24.621+08	planjurong		juronggpsc				english	heatselfherbtm	FALSE	TRUE	FALSE	FALSE
2017-06-07	2017-06-07T15:50:02.100+08	2017-06-07T15:55:15.088+08	planjurong		juronggpsc				english	heatselfother	FALSE	FALSE	FALSE	TRUE	Water
2017-06-07	2017-06-07T19:00:55.249+08	2017-06-07T19:12:23.493+08	planjurong		juronggpsc				mandarin	heatselfother	FALSE	FALSE	FALSE	TRUE	Drink plain water
2017-06-07	2017-06-07T13:10:13.813+08	2017-06-07T13:15:25.051+08	planjurong		jurongjp				english	heatselfherbtm	FALSE	TRUE	FALSE	FALSE
2017-06-07	2017-06-07T17:14:41.299+08	2017-06-07T17:25:46.656+08	planjurong		jurongjp				english	heatselfherbtm heatselfanitm	FALSE	TRUE	TRUE	FALSE		heatselfanisaiga	FALSE	TRUE	FALSE	FALSE	FALSE	heataniselfformcw	heatpurchme	heatshoptmchain heatshoptmfam	FALSE	TRUE	TRUE	FALSE	FALSE	FALSE	FALSE	heatselfwhyworks heatselfwhyrec	TRUE	TRUE	FALSE	FALSE	FALSE	FALSE		heatselfwhytcmprac heatselfwhytcmshop	FALSE	TRUE	FALSE	TRUE	FALSE	FALSE	FALSE
2017-06-07	2017-06-07T17:26:33.756+08	2017-06-07T17:36:22.660+08	planjurong		jurongjp				english	heatselfherbtm	FALSE	TRUE	FALSE	FALSE
2017-06-07	2017-06-07T17:37:53.642+08	2017-06-07T17:55:35.789+08	planjurong		jurongjp				english	heatselfherbtm	FALSE	TRUE	FALSE	FALSE
2017-06-07	2017-06-07T17:41:56.754+08	2017-06-07T17:55:47.517+08	planjurong		jurongjp				english	heatselfherbtm heatselfanitm	FALSE	TRUE	TRUE	FALSE		heatselfanisaiga	FALSE	TRUE	FALSE	FALSE	FALSE	heataniselfformcw	heatpurchme	heatshoptmchain heatshoptmfam	FALSE	TRUE	TRUE	FALSE	FALSE	FALSE	FALSE	heatselfwhyworks heatselfwhyrec	TRUE	TRUE	FALSE	FALSE	FALSE	FALSE		heatselfwhyfam	FALSE	FALSE	FALSE	FALSE	TRUE	FALSE	FALSE
2017-06-07	2017-06-07T17:44:38.482+08	2017-06-07T18:08:13.381+08	planjurong		jurongjp				mandarin	heatselfherbtm heatselfanitm	FALSE	TRUE	TRUE	FALSE		heatselfanisaiga	FALSE	TRUE	FALSE	FALSE	FALSE	heataniselfformcw	heatpurchme	heatshoptmchain heatshoptmfam	FALSE	TRUE	TRUE	FALSE	FALSE	FALSE	FALSE	heatselfwhyworks	TRUE	FALSE	FALSE	FALSE	FALSE	FALSE
2017-06-07	2017-06-07T17:48:18.464+08	2017-06-07T17:55:59.574+08	planjurong		jurongjp				english	heatselfherbtm	FALSE	TRUE	FALSE	FALSE
2017-06-07	2017-06-07T17:57:14.800+08	2017-06-07T18:05:42.942+08	planjurong		jurongjp				english	heatselfherbtm	FALSE	TRUE	FALSE	FALSE
2017-06-07	2017-06-07T18:01:41.802+08	2017-06-07T18:07:14.234+08	planjurong		jurongjp				mandarin	heatselfwm	TRUE	FALSE	FALSE	FALSE																																		heatwmwhselfformpill	heatwmpurchme
2017-06-07	2017-06-07T18:08:08.423+08	2017-06-07T18:22:02.584+08	planjurong		jurongjp				english	heatselfwm heatselfherbtm	TRUE	TRUE	FALSE	FALSE																																		heatwmwhselfformcw	heatwmpurchme
2017-06-07	2017-06-07T18:12:30.763+08	2017-06-07T18:16:28.398+08	planjurong		jurongjp				english	heatselfwm	TRUE	FALSE	FALSE	FALSE																																		heatwmwhselfformcw	heatwmpurchme
2017-06-07	2017-06-07T18:36:05.361+08	2017-06-07T18:41:19.611+08	planjurong		jurongjp				english	heatselfherbtm	FALSE	TRUE	FALSE	FALSE
2017-06-07	2017-06-07T18:36:52.742+08	2017-06-07T18:50:27.162+08	planjurong		jurongjp				english	heatselfherbtm	FALSE	TRUE	FALSE	FALSE
2017-06-07	2017-06-07T18:45:25.481+08	2017-06-07T18:52:08.883+08	planjurong		jurongjp				mandarin	heatselfwm heatselfherbtm	TRUE	TRUE	FALSE	FALSE																																		heatwmwhselfformcw	heatwmpurchme
2017-06-07	2017-06-07T18:54:33.180+08	2017-06-07T19:02:04.923+08	planjurong		jurongjp				english	heatselfherbtm	FALSE	TRUE	FALSE	FALSE
2017-06-07	2017-06-07T19:19:28.435+08	2017-06-07T19:25:09.636+08	planjurong		jurongjp				english	heatselfother	FALSE	FALSE	FALSE	TRUE	Dark green veg, water, fruits.
2017-06-07	2017-06-07T19:36:39.016+08	2017-06-07T19:44:54.784+08	planjurong		jurongjp				english	heatselfherbtm	FALSE	TRUE	FALSE	FALSE
2017-06-07	2017-06-07T20:06:00.319+08	2017-06-07T20:10:37.899+08	planjurong		jurongjp				english	heatselfwm heatselfherbtm	TRUE	TRUE	FALSE	FALSE																																		heatwmwhselfformfp	heatwmpurchchil
2017-06-07	2017-06-07T20:07:36.510+08	2017-06-07T20:11:05.097+08	planjurong		jurongjp				mandarin	heatselfwm	TRUE	FALSE	FALSE	FALSE																																		heatwmwhselfformpill	heatwmpurchpare
2017-06-07	2017-06-07T20:11:19.106+08	2017-06-07T20:16:23.219+08	planjurong		jurongjp				english	heatselfother	FALSE	FALSE	FALSE	TRUE	Coke
2017-06-07	2017-06-07T20:11:32.225+08	2017-06-07T20:31:59.532+08	planjurong		jurongjp				english	heatselfherbtm	FALSE	TRUE	FALSE	FALSE
2017-06-07	2017-06-07T20:27:27.829+08	2017-06-07T20:40:27.860+08	planjurong		jurongjp				mandarin	heatselfwm	TRUE	FALSE	FALSE	FALSE																																		heatwmwhselfformpill	heatwmpurchme
2017-06-08	2017-06-08T13:12:54.804+08	2017-06-08T13:19:29.619+08	planjurong		jurongjp				mandarin	heatselfwm heatselfherbtm heatselfother	TRUE	TRUE	FALSE	TRUE	Fruits																																	heatwmwhselfformfs	heatwmpurchme
2017-06-08	2017-06-08T13:23:01.239+08	2017-06-08T13:29:01.738+08	planjurong		jurongjp				english	heatselfherbtm	FALSE	TRUE	FALSE	FALSE
2017-06-08	2017-06-08T13:44:02.210+08	2017-06-08T13:51:14.249+08	planjurong		jurongjp				english	heatselfwm	TRUE	FALSE	FALSE	FALSE																																		heatwmwhselfformpill	heatwmpurchme
2017-06-08	2017-06-08T14:03:20.887+08	2017-06-08T14:13:02.744+08	planjurong		jurongjp				mandarin	heatselfherbtm heatselfanitm	FALSE	TRUE	TRUE	FALSE		heatselfanisaiga	FALSE	TRUE	FALSE	FALSE	FALSE	heataniselfformfs	heatpurchme	heatshoptmfam	FALSE	FALSE	TRUE	FALSE	FALSE	FALSE	FALSE	heatselfwhyworks heatselfwhyrec heatselfwhyother	TRUE	TRUE	FALSE	FALSE	FALSE	TRUE	Tradition	heatselfwhyfam	FALSE	FALSE	FALSE	FALSE	TRUE	FALSE	FALSE
2017-06-08	2017-06-08T14:13:40.658+08	2017-06-08T14:18:16.475+08	planjurong		jurongjp				mandarin	heatselfherbtm	FALSE	TRUE	FALSE	FALSE
2017-06-08	2017-06-08T14:18:54.657+08	2017-06-08T14:29:36.056+08	planjurong		jurongjp				mandarin	heatselfanitm	FALSE	FALSE	TRUE	FALSE		heatselfanisaiga	FALSE	TRUE	FALSE	FALSE	FALSE	heataniselfformfs	heatpurchme	heatshoptmfam	FALSE	FALSE	TRUE	FALSE	FALSE	FALSE	FALSE	heatselfwhyworks heatselfwhyother	TRUE	FALSE	FALSE	FALSE	FALSE	TRUE	It is warmer as compared to Western medicine
2017-06-08	2017-06-08T14:36:49.839+08	2017-06-08T14:41:43.943+08	planjurong		jurongjp				mandarin	heatselfherbtm	FALSE	TRUE	FALSE	FALSE
2017-06-08	2017-06-08T14:52:15.759+08	2017-06-08T14:55:35.856+08	planjurong		jurongjp				english	heatselfherbtm	FALSE	TRUE	FALSE	FALSE
2017-06-08	2017-06-08T15:07:33.880+08	2017-06-08T15:11:49.907+08	planjurong		jurongjp				english	heatselfother	FALSE	FALSE	FALSE	TRUE	Water
2017-06-08	2017-06-08T15:12:03.554+08	2017-06-08T15:15:13.198+08	planjurong		jurongjp				english	heatselfherbtm	FALSE	TRUE	FALSE	FALSE
2017-06-08	2017-06-08T15:20:49.827+08	2017-06-08T15:25:31.561+08	planjurong		jurongjp				english	heatselfherbtm	FALSE	TRUE	FALSE	FALSE
2017-06-08	2017-06-08T15:27:41.443+08	2017-06-08T15:34:11.244+08	planjurong		jurongjp				mandarin	heatselfwm	TRUE	FALSE	FALSE	FALSE																																		heatwmwhselfformfs	heatwmpurchspou
2017-06-08	2017-06-08T15:48:12.860+08	2017-06-08T15:54:29.256+08	planjurong		jurongjp				mandarin	heatselfwm heatselfherbtm	TRUE	TRUE	FALSE	FALSE																																		heatwmwhselfformpill	heatwmpurchother
2017-06-08	2017-06-08T16:08:04.726+08	2017-06-08T16:20:54.571+08	planjurong		jurongjp				mandarin	heatselfherbtm heatselfanitm	FALSE	TRUE	TRUE	FALSE		heatselfanisaiga	FALSE	TRUE	FALSE	FALSE	FALSE	heataniselfformcw	heatpurchme	heatshoptmfam	FALSE	FALSE	TRUE	FALSE	FALSE	FALSE	FALSE	heatselfwhyother	FALSE	FALSE	FALSE	FALSE	FALSE	TRUE	A habit, not serious
2017-06-08	2017-06-08T16:36:01.197+08	2017-06-08T16:41:37.867+08	planjurong		jurongjp				mandarin	heatselfherbtm heatselfanitm	FALSE	TRUE	TRUE	FALSE		heatselfanisaiga	FALSE	TRUE	FALSE	FALSE	FALSE	heataniselfformfs	heatpurchme	heatshoptmfam	FALSE	FALSE	TRUE	FALSE	FALSE	FALSE	FALSE	heatselfwhyworks	TRUE	FALSE	FALSE	FALSE	FALSE	FALSE
2017-06-08	2017-06-08T17:51:45.408+08	2017-06-08T17:58:35.409+08	planjurong		jurongjp				mandarin	heatselfherbtm	FALSE	TRUE	FALSE	FALSE
2017-06-08	2017-06-08T18:04:27.714+08	2017-06-08T18:09:31.050+08	planjurong		jurongjp				mandarin	heatselfherbtm	FALSE	TRUE	FALSE	FALSE
2017-06-08	2017-06-08T18:14:37.877+08	2017-06-08T18:20:47.780+08	planjurong		jurongjp				mandarin	heatselfwm heatselfherbtm	TRUE	TRUE	FALSE	FALSE																																		heatwmwhselfformpill	heatwmpurchme
2017-06-08	2017-06-08T18:31:21.788+08	2017-06-08T18:34:20.771+08	planjurong		jurongjp				english	heatselfwm heatselfherbtm heatselfanitm	TRUE	TRUE	TRUE	FALSE		heatselfanisaiga	FALSE	TRUE	FALSE	FALSE	FALSE	heataniselfformcw	heatpurchme	heatshoptmchain heatshoptmfam heatshopprovi heatshopsuper	FALSE	TRUE	TRUE	TRUE	TRUE	FALSE	FALSE	heatselfwhyworks heatselfwhyafford	TRUE	FALSE	TRUE	FALSE	FALSE	FALSE										heatwmwhselfformcw	heatwmpurchme
2017-06-08	2017-06-08T18:35:26.767+08	2017-06-08T18:42:09.713+08	planjurong		jurongjp				english	heatselfherbtm	FALSE	TRUE	FALSE	FALSE
2017-06-08	2017-06-08T18:43:55.524+08	2017-06-08T18:54:03.898+08	planjurong		jurongjp				mandarin	heatselfherbtm	FALSE	TRUE	FALSE	FALSE
2017-06-08	2017-06-08T19:09:50.809+08	2017-06-08T19:12:56.894+08	planjurong		jurongjp				english	heatselfwm heatselfherbtm	TRUE	TRUE	FALSE	FALSE																																		heatwmwhselfformcw	heatwmpurchpare
2017-06-08	2017-06-08T19:17:54.699+08	2017-06-08T19:22:53.982+08	planjurong		jurongjp				english	heatselfherbtm	FALSE	TRUE	FALSE	FALSE
2017-06-08	2017-06-08T19:27:54.460+08	2017-06-08T19:31:08.462+08	planjurong		jurongjp				english	heatselfherbtm	FALSE	TRUE	FALSE	FALSE
2017-06-08	2017-06-08T19:40:17.890+08	2017-06-08T19:44:27.402+08	planjurong		jurongjp				mandarin	heatselfwm	TRUE	FALSE	FALSE	FALSE																																		heatwmwhselfformcw	heatwmpurchme
2017-06-08	2017-06-08T19:56:12.836+08	2017-06-08T19:59:35.050+08	planjurong		jurongjp				english	heatselfother	FALSE	FALSE	FALSE	TRUE	Plain water
2017-06-08	2017-06-08T20:12:25.230+08	2017-06-08T20:15:37.715+08	planjurong		jurongjp				mandarin	heatselfherbtm	FALSE	TRUE	FALSE	FALSE
2017-06-08	2017-06-08T20:25:14.915+08	2017-06-08T20:29:56.654+08	planjurong		jurongjp				mandarin	heatselfherbtm	FALSE	TRUE	FALSE	FALSE
2017-06-08	2017-06-08T20:32:21.830+08	2017-06-08T20:39:06.645+08	planjurong		jurongjp				english	heatselfwm heatselfherbtm	TRUE	TRUE	FALSE	FALSE																																		heatwmwhselfformfs	heatwmpurchpare
2017-06-08	2017-06-08T20:41:43.172+08	2017-06-08T20:48:02.884+08	planjurong		jurongjp				mandarin	heatselfwm	TRUE	FALSE	FALSE	FALSE																																		heatwmwhselfformpill	heatwmpurchme
2017-06-09	2017-06-09T23:13:54.406+08	2017-06-10T13:21:45.831+08	planbedok	bedokbm					english	heatselfherbtm	FALSE	TRUE	FALSE	FALSE
2017-06-10	2017-06-10T13:05:30.185+08	2017-06-10T13:09:57.221+08	planbedok	bedokbm					english	heatselfwm heatselfherbtm	TRUE	TRUE	FALSE	FALSE																																		heatwmwhselfformcw	heatwmpurchme
2017-06-10	2017-06-10T13:24:43.804+08	2017-06-10T13:39:00.147+08	planbedok	bedokbm					english	heatselfherbtm	FALSE	TRUE	FALSE	FALSE
2017-06-10	2017-06-10T13:28:41.320+08	2017-06-10T13:31:37.441+08	planbedok	bedokbm					english	heatselfother	FALSE	FALSE	FALSE	TRUE	Stay home and rest
2017-06-10	2017-06-10T13:33:34.376+08	2017-06-10T13:35:09.725+08	planbedok	bedokbm					english	heatselfother	FALSE	FALSE	FALSE	TRUE	Water
2017-06-10	2017-06-10T13:35:17.012+08	2017-06-10T13:36:20.064+08	planbedok	bedokbm					english	heatselfother	FALSE	FALSE	FALSE	TRUE	Water
2017-06-10	2017-06-10T13:39:43.917+08	2017-06-10T13:45:21.292+08	planbedok	bedokbm					english	heatselfherbtm	FALSE	TRUE	FALSE	FALSE
2017-06-10	2017-06-10T13:43:38.356+08	2017-06-10T14:01:24.090+08	planbedok	bedokbm					english	heatselfwm	TRUE	FALSE	FALSE	FALSE																																		heatwmwhselfformpill	heatwmpurchme
2017-06-10	2017-06-10T13:45:25.582+08	2017-06-10T14:07:50.382+08	planbedok	bedokbm					english	heatselfother	FALSE	FALSE	FALSE	TRUE	Water
2017-06-10	2017-06-10T13:49:29.450+08	2017-06-10T13:50:54.874+08	planbedok	bedokbm					english	heatselfherbtm	FALSE	TRUE	FALSE	FALSE
2017-06-10	2017-06-10T13:53:36.952+08	2017-06-10T13:55:45.381+08	planbedok	bedokbm					english	heatselfwm	TRUE	FALSE	FALSE	FALSE																																		heatwmwhselfformother	heatwmpurchme
2017-06-10	2017-06-10T13:57:26.623+08	2017-06-10T14:00:28.095+08	planbedok	bedokbm					english	heatselfherbtm heatselfanitm	FALSE	TRUE	TRUE	FALSE		heatselfanisaiga	FALSE	TRUE	FALSE	FALSE	FALSE	heataniselfformcw	heatpurchme	heatshoptmchain heatshoptmfam	FALSE	TRUE	TRUE	FALSE	FALSE	FALSE	FALSE	heatselfwhyworks heatselfwhyafford	TRUE	FALSE	TRUE	FALSE	FALSE	FALSE
2017-06-10	2017-06-10T14:07:55.207+08	2017-06-10T14:10:47.788+08	planbedok	bedokbm					english	heatselfother	FALSE	FALSE	FALSE	TRUE	Water
2017-06-10	2017-06-10T14:08:44.002+08	2017-06-10T14:11:58.140+08	planbedok	bedokbm					english	heatselfother	FALSE	FALSE	FALSE	TRUE	Water and rest
2017-06-10	2017-06-10T14:10:51.688+08	2017-06-10T14:27:22.789+08	planbedok	bedokbm					mandarin	heatselfother	FALSE	FALSE	FALSE	TRUE	Water
2017-06-10	2017-06-10T14:27:27.204+08	2017-06-10T14:36:49.342+08	planbedok	bedokbm					mandarin	heatselfherbtm	FALSE	TRUE	FALSE	FALSE
2017-06-10	2017-06-10T14:28:37.514+08	2017-06-10T14:31:28.715+08	planbedok	bedokbm					english	heatselfanitm	FALSE	FALSE	TRUE	FALSE		heatselfanisaiga	FALSE	TRUE	FALSE	FALSE	FALSE	heataniselfformfs	heatpurchme	heatshopother	FALSE	FALSE	FALSE	FALSE	FALSE	FALSE	TRUE	heatselfwhyworks heatselfwhyafford heatselfwhyconv	TRUE	FALSE	TRUE	TRUE	FALSE	FALSE
2017-06-10	2017-06-10T14:36:55.545+08	2017-06-10T14:51:04.435+08	planbedok	bedokbm					english	heatselfherbtm	FALSE	TRUE	FALSE	FALSE
2017-06-10	2017-06-10T14:43:57.734+08	2017-06-10T14:47:18.305+08	planbedok	bedokbm					english	heatselfother	FALSE	FALSE	FALSE	TRUE	Rest and drink more
2017-06-10	2017-06-10T14:59:23.823+08	2017-06-10T15:03:09.141+08	planbedok	bedokbm					english	heatselfother	FALSE	FALSE	FALSE	TRUE	Water
2017-06-10	2017-06-10T14:59:31.819+08	2017-06-10T15:23:06.827+08	planbedok	bedokbm					english	heatselfherbtm	FALSE	TRUE	FALSE	FALSE
2017-06-10	2017-06-10T15:10:24.159+08	2017-06-10T15:11:37.923+08	planbedok	bedokbm					english	heatselfother	FALSE	FALSE	FALSE	TRUE	Water
2017-06-10	2017-06-10T15:19:23.266+08	2017-06-10T15:23:11.339+08	planbedok	bedokbm					english	heatselfother	FALSE	FALSE	FALSE	TRUE	Wait for it to go
2017-06-10	2017-06-10T15:23:41.000+08	2017-06-10T15:46:28.637+08	planbedok	bedokbm					english	heatselfherbtm	FALSE	TRUE	FALSE	FALSE
2017-06-10	2017-06-10T15:28:46.881+08	2017-06-10T15:30:34.783+08	planbedok	bedokbm					english	heatselfwm	TRUE	FALSE	FALSE	FALSE																																		heatwmwhselfformcw	heatwmpurchme
2017-06-10	2017-06-10T15:39:22.224+08	2017-06-10T15:41:06.625+08	planbedok	bedokbm					english	heatselfother	FALSE	FALSE	FALSE	TRUE	Nothing
2017-06-10	2017-06-10T15:46:35.030+08	2017-06-10T15:50:42.486+08	planbedok	bedokbm					english	heatselfherbtm	FALSE	TRUE	FALSE	FALSE
2017-06-10	2017-06-10T15:50:47.192+08	2017-06-10T15:54:32.202+08	planbedok	bedokbm					english	heatselfwm	TRUE	FALSE	FALSE	FALSE																																		heatwmwhselfformcw	heatwmpurchme
2017-06-10	2017-06-10T15:54:36.721+08	2017-06-10T16:17:32.743+08	planbedok	bedokbm					english	heatselfherbtm	FALSE	TRUE	FALSE	FALSE
2017-06-10	2017-06-10T15:55:24.117+08	2017-06-10T15:57:42.743+08	planbedok	bedokbm					english	heatselfherbtm	FALSE	TRUE	FALSE	FALSE
2017-06-10	2017-06-10T16:10:36.893+08	2017-06-10T16:12:39.274+08	planbedok	bedokbm					english	heatselfother	FALSE	FALSE	FALSE	TRUE	No medicine
2017-06-10	2017-06-10T16:13:27.924+08	2017-06-10T16:16:21.802+08	planbedok	bedokbm					english	heatselfother	FALSE	FALSE	FALSE	TRUE	Nothing
2017-06-10	2017-06-10T16:19:27.510+08	2017-06-10T16:20:59.227+08	planbedok	bedokbm					english	heatselfother	FALSE	FALSE	FALSE	TRUE	Nothing
2017-06-10	2017-06-10T16:26:08.873+08	2017-06-10T16:36:11.554+08	planbedok	bedokbm					english	heatselfherbtm	FALSE	TRUE	FALSE	FALSE
2017-06-10	2017-06-10T16:27:29.452+08	2017-06-10T16:29:18.078+08	planbedok	bedokbm					english	heatselfother	FALSE	FALSE	FALSE	TRUE	Drink
2017-06-10	2017-06-10T16:36:15.427+08	2017-06-10T16:37:08.675+08	planbedok	bedokbm					english	heatselfherbtm	FALSE	TRUE	FALSE	FALSE
2017-06-10	2017-06-10T16:38:00.375+08	2017-06-10T16:51:56.028+08	planbedok	bedokbm					english	heatselfwm heatselfherbtm	TRUE	TRUE	FALSE	FALSE																																		heatwmwhselfformcw	heatwmpurchpare
2017-06-10	2017-06-10T16:46:04.419+08	2017-06-10T16:48:23.986+08	planbedok	bedokbm					english	heatselfherbtm heatselfother	FALSE	TRUE	FALSE	TRUE	Rest
2017-06-10	2017-06-10T16:54:49.762+08	2017-06-10T16:57:27.679+08	planbedok	bedokbm					english	heatselfwm	TRUE	FALSE	FALSE	FALSE																																		heatwmwhselfformfs	heatwmpurchme
2017-06-10	2017-06-10T17:06:27.655+08	2017-06-10T17:14:13.632+08	planbedok	bedokbm					english	heatselfherbtm	FALSE	TRUE	FALSE	FALSE
2017-06-10	2017-06-10T17:14:19.653+08	2017-06-10T17:17:02.346+08	planbedok	bedokbm					english	heatselfother	FALSE	FALSE	FALSE	TRUE	Water
2017-06-10	2017-06-10T17:17:06.354+08	2017-06-10T17:29:23.936+08	planbedok	bedokbm					mandarin	heatselfwm	TRUE	FALSE	FALSE	FALSE																																		heatwmwhselfformpill	heatwmpurchme
2017-06-10	2017-06-10T17:24:30.881+08	2017-06-10T17:27:33.307+08	planbedok	bedokbm					english	heatselfwm	TRUE	FALSE	FALSE	FALSE																																		heatwmwhselfformfs	heatwmpurchpare
2017-06-10	2017-06-10T17:29:34.234+08	2017-06-10T17:32:14.390+08	planbedok	bedokbm					english	heatselfother	FALSE	FALSE	FALSE	TRUE	Water
2017-06-10	2017-06-10T17:34:03.487+08	2017-06-10T18:14:52.522+08	planbedok	bedokbm					english	heatselfherbtm	FALSE	TRUE	FALSE	FALSE
2017-06-10	2017-06-10T17:36:08.647+08	2017-06-10T17:38:02.472+08	planbedok	bedokbm					english	heatselfwm	TRUE	FALSE	FALSE	FALSE																																		heatwmwhselfformpill	heatwmpurchme
2017-06-10	2017-06-10T18:05:04.659+08	2017-06-10T18:06:10.050+08	planbedok	bedokbm					english	heatselfother	FALSE	FALSE	FALSE	TRUE	Rest
2017-06-10	2017-06-10T18:15:25.489+08	2017-06-10T18:26:38.777+08	planbedok	bedokbm					english	heatselfherbtm	FALSE	TRUE	FALSE	FALSE
2017-06-10	2017-06-10T18:19:30.342+08	2017-06-10T18:48:04.998+08	planbedok	bedokbm					english	heatselfother	FALSE	FALSE	FALSE	TRUE	Nothing
2017-06-10	2017-06-10T19:03:09.104+08	2017-06-10T19:03:58.921+08	planbedok	bedokbm					mandarin	heatselfother	FALSE	FALSE	FALSE	TRUE	Water
2017-06-10	2017-06-10T19:10:27.508+08	2017-06-10T19:12:12.780+08	planbedok	bedokbm					english	heatselfother	FALSE	FALSE	FALSE	TRUE	Nothing
2017-06-10	2017-06-10T19:26:54.076+08	2017-06-10T19:30:42.972+08	planbedok	bedokbm					english	heatselfherbtm	FALSE	TRUE	FALSE	FALSE
2017-06-10	2017-06-10T19:35:18.225+08	2017-06-10T19:37:31.913+08	planbedok	bedokbm					english	heatselfother	FALSE	FALSE	FALSE	TRUE	No treatment
2017-06-10	2017-06-10T19:51:40.981+08	2017-06-10T20:04:08.083+08	planbedok	bedokbm					english	heatselfherbtm	FALSE	TRUE	FALSE	FALSE
2017-06-10	2017-06-10T20:25:20.552+08	2017-06-10T20:27:31.998+08	planbedok	bedokbm					english	heatselfother	FALSE	FALSE	FALSE	TRUE	Nothing
2017-06-10	2017-06-10T20:45:05.546+08	2017-06-10T20:48:08.676+08	planbedok	bedokbm					english	heatselfherbtm	FALSE	TRUE	FALSE	FALSE
2017-06-10	2017-06-10T12:50:58.443+08	2017-06-10T12:54:58.641+08	planjurong		jurongjp				english	heatselfherbtm heatselfanitm	FALSE	TRUE	TRUE	FALSE		heatselfanisaiga	FALSE	TRUE	FALSE	FALSE	FALSE	heataniselfformcw	heatpurchme	heatshoptmchain heatshoptmfam	FALSE	TRUE	TRUE	FALSE	FALSE	FALSE	FALSE	heatselfwhyworks heatselfwhyrec	TRUE	TRUE	FALSE	FALSE	FALSE	FALSE		heatselfwhyfrie	FALSE	FALSE	FALSE	FALSE	FALSE	TRUE	FALSE
2017-06-10	2017-06-10T12:55:09.921+08	2017-06-10T13:07:04.068+08	planjurong		jurongjp				english	heatselfanitm	FALSE	FALSE	TRUE	FALSE		heatselfanisaiga	FALSE	TRUE	FALSE	FALSE	FALSE	heataniselfformcw	heatpurchme	heatshoptmchain heatshoptmfam	FALSE	TRUE	TRUE	FALSE	FALSE	FALSE	FALSE	heatselfwhyworks heatselfwhyrec	TRUE	TRUE	FALSE	FALSE	FALSE	FALSE		heatselfwhyfam	FALSE	FALSE	FALSE	FALSE	TRUE	FALSE	FALSE
2017-06-10	2017-06-10T13:09:55.235+08	2017-06-10T13:12:43.042+08	planjurong		jurongjp				english	heatselfother	FALSE	FALSE	FALSE	TRUE	Water
2017-06-10	2017-06-10T13:13:19.196+08	2017-06-10T13:18:05.977+08	planjurong		jurongjp				english	heatselfherbtm	FALSE	TRUE	FALSE	FALSE
2017-06-10	2017-06-10T13:18:11.089+08	2017-06-10T13:19:36.859+08	planjurong		jurongjp				english	heatselfherbtm	FALSE	TRUE	FALSE	FALSE
2017-06-10	2017-06-10T13:36:30.405+08	2017-06-10T13:40:59.184+08	planjurong		jurongjp				english	heatselfherbtm	FALSE	TRUE	FALSE	FALSE
2017-06-10	2017-06-10T13:48:19.585+08	2017-06-10T13:50:48.703+08	planjurong		jurongjp				english	heatselfother	FALSE	FALSE	FALSE	TRUE	Water
2017-06-10	2017-06-10T14:03:08.618+08	2017-06-10T14:06:30.258+08	planjurong		jurongjp				english	heatselfwm	TRUE	FALSE	FALSE	FALSE																																		heatwmwhselfformcw	heatwmpurchme
2017-06-10	2017-06-10T14:35:50.623+08	2017-06-10T14:36:45.891+08	planjurong		jurongjp				english	heatselfherbtm	FALSE	TRUE	FALSE	FALSE
2017-06-10	2017-06-10T14:36:58.582+08	2017-06-10T14:48:02.325+08	planjurong		jurongjp				english	heatselfother	FALSE	FALSE	FALSE	TRUE	Water
2017-06-10	2017-06-10T14:49:20.767+08	2017-06-10T14:52:52.834+08	planjurong		jurongjp				english	heatselfanitm	FALSE	FALSE	TRUE	FALSE		heatselfanisaiga	FALSE	TRUE	FALSE	FALSE	FALSE	heataniselfformcw	heatpurchme	heatshoptmchain heatshoptmfam	FALSE	TRUE	TRUE	FALSE	FALSE	FALSE	FALSE	heatselfwhyrec	FALSE	TRUE	FALSE	FALSE	FALSE	FALSE		heatselfwhyfam	FALSE	FALSE	FALSE	FALSE	TRUE	FALSE	FALSE
2017-06-10	2017-06-10T15:03:48.894+08	2017-06-10T18:36:42.451+08	planjurong		jurongjp				english	heatselfherbtm	FALSE	TRUE	FALSE	FALSE
2017-06-10	2017-06-10T15:08:07.011+08	2017-06-10T15:08:48.259+08	planjurong		jurongjp				english	heatselfherbtm	FALSE	TRUE	FALSE	FALSE
2017-06-10	2017-06-10T15:13:05.246+08	2017-06-10T15:13:52.084+08	planjurong		jurongjp				english	heatselfwm	TRUE	FALSE	FALSE	FALSE																																		heatwmwhselfformcw	heatwmpurchme
2017-06-10	2017-06-10T15:15:45.024+08	2017-06-10T15:19:58.377+08	planjurong		jurongjp				english	heatselfherbtm	FALSE	TRUE	FALSE	FALSE
2017-06-10	2017-06-10T15:20:02.355+08	2017-06-10T15:20:55.926+08	planjurong		jurongjp				english	heatselfanitm	FALSE	FALSE	TRUE	FALSE		heatselfanisaiga	FALSE	TRUE	FALSE	FALSE	FALSE	heataniselfformfs	heatpurchme	heatshoptmchain heatshoptmfam	FALSE	TRUE	TRUE	FALSE	FALSE	FALSE	FALSE	heatselfwhyworks heatselfwhyrec	TRUE	TRUE	FALSE	FALSE	FALSE	FALSE		heatselfwhyfam	FALSE	FALSE	FALSE	FALSE	TRUE	FALSE	FALSE
2017-06-10	2017-06-10T15:31:00.558+08	2017-06-10T15:34:00.020+08	planjurong		jurongjp				english	heatselfherbtm	FALSE	TRUE	FALSE	FALSE
2017-06-10	2017-06-10T15:38:23.515+08	2017-06-10T15:42:49.047+08	planjurong		jurongjp				english	heatselfanitm	FALSE	FALSE	TRUE	FALSE		heatselfanisaiga	FALSE	TRUE	FALSE	FALSE	FALSE	heataniselfformfs	heatpurchme	heatshoptmchain heatshoptmfam	FALSE	TRUE	TRUE	FALSE	FALSE	FALSE	FALSE	heatselfwhyworks heatselfwhyrec	TRUE	TRUE	FALSE	FALSE	FALSE	FALSE		heatselfwhyfam	FALSE	FALSE	FALSE	FALSE	TRUE	FALSE	FALSE
2017-06-10	2017-06-10T15:44:09.799+08	2017-06-10T15:47:33.116+08	planjurong		jurongjp				english	heatselfother	FALSE	FALSE	FALSE	TRUE	Water
2017-06-10	2017-06-10T15:53:37.613+08	2017-06-10T15:58:43.665+08	planjurong		jurongjp				english	heatselfanitm	FALSE	FALSE	TRUE	FALSE		heatselfanisaiga	FALSE	TRUE	FALSE	FALSE	FALSE	heataniselfformother	heatpurchpare	heatshoptmchain heatshoptmfam	FALSE	TRUE	TRUE	FALSE	FALSE	FALSE	FALSE	heatselfwhyworks heatselfwhyrec	TRUE	TRUE	FALSE	FALSE	FALSE	FALSE		heatselfwhyfam	FALSE	FALSE	FALSE	FALSE	TRUE	FALSE	FALSE
2017-06-10	2017-06-10T16:18:00.060+08	2017-06-10T16:23:21.731+08	planjurong		jurongjp				english	heatselfherbtm	FALSE	TRUE	FALSE	FALSE
2017-06-10	2017-06-10T16:38:15.018+08	2017-06-10T16:45:14.484+08	planjurong		jurongjp				english	heatselfherbtm	FALSE	TRUE	FALSE	FALSE
2017-06-10	2017-06-10T17:06:45.059+08	2017-06-10T17:11:37.927+08	planjurong		jurongjp				english	heatselfherbtm heatselfanitm	FALSE	TRUE	TRUE	FALSE		heatselfanisaiga	FALSE	TRUE	FALSE	FALSE	FALSE	heataniselfformcw	heatpurchme	heatshoptmchain heatshoptmfam	FALSE	TRUE	TRUE	FALSE	FALSE	FALSE	FALSE	heatselfwhyworks heatselfwhyrec	TRUE	TRUE	FALSE	FALSE	FALSE	FALSE		heatselfwhytcmprac heatselfwhytcmshop heatselfwhyfam	FALSE	TRUE	FALSE	TRUE	TRUE	FALSE	FALSE
2017-06-10	2017-06-10T17:12:04.277+08	2017-06-10T17:15:10.228+08	planjurong		jurongjp				english	heatselfother	FALSE	FALSE	FALSE	TRUE	Water
2017-06-10	2017-06-10T17:36:20.175+08	2017-06-10T17:37:52.161+08	planjurong		jurongjp				english	heatselfwm	TRUE	FALSE	FALSE	FALSE																																		heatwmwhselfformcw	heatwmpurchme
2017-06-10	2017-06-10T17:48:30.675+08	2017-06-10T17:49:38.924+08	planjurong		jurongjp				english	heatselfherbtm	FALSE	TRUE	FALSE	FALSE
2017-06-10	2017-06-10T17:57:25.952+08	2017-06-10T17:58:25.759+08	planjurong		jurongjp				english	heatselfother	FALSE	FALSE	FALSE	TRUE	Water
2017-06-10	2017-06-10T18:11:19.247+08	2017-06-10T18:14:16.034+08	planjurong		jurongjp				english	heatselfherbtm	FALSE	TRUE	FALSE	FALSE
2017-06-10	2017-06-10T18:24:25.960+08	2017-06-10T18:27:44.667+08	planjurong		jurongjp				english	heatselfherbtm	FALSE	TRUE	FALSE	FALSE
2017-06-10	2017-06-10T18:36:50.070+08	2017-06-10T18:37:48.331+08	planjurong		jurongjp				english	heatselfother	FALSE	FALSE	FALSE	TRUE	Water
2017-06-10	2017-06-10T18:52:16.677+08	2017-06-10T18:53:48.327+08	planjurong		jurongjp				english	heatselfwm heatselfherbtm	TRUE	TRUE	FALSE	FALSE																																		heatwmwhselfformcw	heatwmpurchme
2017-06-10	2017-06-10T20:03:58.009+08	2017-06-10T20:09:09.879+08	planjurong		jurongjp				english	heatselfwm heatselfherbtm	TRUE	TRUE	FALSE	FALSE																																		heatwmwhselfformpill	heatwmpurchme
2017-06-10	2017-06-10T20:24:46.399+08	2017-06-10T20:25:56.263+08	planjurong		jurongjp				english	heatselfherbtm	FALSE	TRUE	FALSE	FALSE
2017-06-11	2017-06-11T13:03:16.221+08	2017-06-11T13:13:44.885+08	planbedok	bedokbm					english	heatselfherbtm	FALSE	TRUE	FALSE	FALSE
2017-06-11	2017-06-11T13:06:25.078+08	2017-06-11T14:13:39.118+08	planbedok	bedokbm					english	heatselfwm	TRUE	FALSE	FALSE	FALSE																																		heatwmwhselfformother	heatwmpurchme
2017-06-11	2017-06-11T13:13:49.685+08	2017-06-11T13:18:05.944+08	planbedok	bedokbm					english	heatselfother	FALSE	FALSE	FALSE	TRUE	Water
2017-06-11	2017-06-11T13:18:10.196+08	2017-06-11T13:22:22.165+08	planbedok	bedokbm					mandarin	heatselfother	FALSE	FALSE	FALSE	TRUE	Water
2017-06-11	2017-06-11T13:26:34.355+08	2017-06-11T13:32:52.455+08	planbedok	bedokbm					mandarin	heatselfherbtm	FALSE	TRUE	FALSE	FALSE
2017-06-11	2017-06-11T13:31:50.134+08	2017-06-11T14:13:52.754+08	planbedok	bedokbm					english	heatselfherbtm heatselfother	FALSE	TRUE	FALSE	TRUE	Salt water
2017-06-11	2017-06-11T13:33:34.442+08	2017-06-11T13:44:15.615+08	planbedok	bedokbm					mandarin	heatselfother	FALSE	FALSE	FALSE	TRUE	Water
2017-06-11	2017-06-11T13:45:23.065+08	2017-06-11T14:14:06.235+08	planbedok	bedokbm					english	heatselfother	FALSE	FALSE	FALSE	TRUE	Water
2017-06-11	2017-06-11T13:50:06.782+08	2017-06-11T13:52:09.987+08	planbedok	bedokbm					english	heatselfherbtm	FALSE	TRUE	FALSE	FALSE
2017-06-11	2017-06-11T14:01:02.713+08	2017-06-11T14:02:47.644+08	planbedok	bedokbm					english	heatselfother	FALSE	FALSE	FALSE	TRUE	Cough drop
2017-06-11	2017-06-11T14:02:52.586+08	2017-06-11T14:05:03.869+08	planbedok	bedokbm					english	heatselfwm	TRUE	FALSE	FALSE	FALSE																																		heatwmwhselfformfs	heatwmpurchme
2017-06-11	2017-06-11T14:08:57.940+08	2017-06-11T14:12:12.017+08	planbedok	bedokbm					english	heatselfother	FALSE	FALSE	FALSE	TRUE	Strepsils
2017-06-11	2017-06-11T14:29:25.313+08	2017-06-11T14:31:43.677+08	planbedok	bedokbm					english	heatselfother	FALSE	FALSE	FALSE	TRUE	Rest and water
2017-06-11	2017-06-11T14:33:50.410+08	2017-06-11T14:38:59.984+08	planbedok	bedokbm					english	heatselfherbtm heatselfanitm	FALSE	TRUE	TRUE	FALSE		heatselfanisaiga	FALSE	TRUE	FALSE	FALSE	FALSE	heataniselfformcw	heatpurchpare	heatshoptmchain heatshoptmfam	FALSE	TRUE	TRUE	FALSE	FALSE	FALSE	FALSE	heatselfwhyworks heatselfwhyafford heatselfwhyconv	TRUE	FALSE	TRUE	TRUE	FALSE	FALSE
2017-06-11	2017-06-11T14:51:19.566+08	2017-06-11T14:52:10.594+08	planbedok	bedokbm					mandarin	heatselfother	FALSE	FALSE	FALSE	TRUE	Water
2017-06-11	2017-06-11T14:54:07.373+08	2017-06-11T14:56:47.858+08	planbedok	bedokbm					english	heatselfwm	TRUE	FALSE	FALSE	FALSE																																		heatwmwhselfformcw	heatwmpurchme
2017-06-11	2017-06-11T14:54:30.187+08	2017-06-11T14:58:26.978+08	planbedok	bedokbm					english	heatselfwm	TRUE	FALSE	FALSE	FALSE																																		heatwmwhselfformfs	heatwmpurchme
2017-06-11	2017-06-11T14:59:40.758+08	2017-06-11T15:04:09.945+08	planbedok	bedokbm					english	heatselfother	FALSE	FALSE	FALSE	TRUE	Water
2017-06-11	2017-06-11T15:04:05.226+08	2017-06-11T15:06:03.757+08	planbedok	bedokbm					english	heatselfherbtm	FALSE	TRUE	FALSE	FALSE
2017-06-11	2017-06-11T15:16:26.726+08	2017-06-11T15:17:40.448+08	planbedok	bedokbm					english	heatselfwm	TRUE	FALSE	FALSE	FALSE																																		heatwmwhselfformpill	heatwmpurchpare
2017-06-11	2017-06-11T18:15:46.178+08	2017-06-11T18:17:38.786+08	planbedok	bedokbm					english	heatselfwm	TRUE	FALSE	FALSE	FALSE																																		heatwmwhselfformfs	heatwmpurchme
2017-06-11	2017-06-11T13:11:15.702+08	2017-06-11T13:17:02.154+08	planjurong		jurongjp				english	heatselfanitm	FALSE	FALSE	TRUE	FALSE		heatselfanisaiga	FALSE	TRUE	FALSE	FALSE	FALSE	heataniselfformcw	heatpurchme	heatshoptmchain heatshoptmfam	FALSE	TRUE	TRUE	FALSE	FALSE	FALSE	FALSE	heatselfwhyworks heatselfwhyrec	TRUE	TRUE	FALSE	FALSE	FALSE	FALSE		heatselfwhyfam	FALSE	FALSE	FALSE	FALSE	TRUE	FALSE	FALSE
2017-06-11	2017-06-11T13:13:46.159+08	2017-06-11T13:44:14.843+08	planjurong		jurongjp				mandarin	heatselfwm heatselfherbtm heatselfother	TRUE	TRUE	FALSE	TRUE	Water																																	heatwmwhselfformpill	heatwmpurchme
2017-06-11	2017-06-11T13:21:16.407+08	2017-06-11T13:25:41.882+08	planjurong		jurongjp				english	heatselfherbtm	FALSE	TRUE	FALSE	FALSE
2017-06-11	2017-06-11T13:27:22.590+08	2017-06-11T13:30:57.342+08	planjurong		jurongjp				english	heatselfherbtm	FALSE	TRUE	FALSE	FALSE
2017-06-11	2017-06-11T13:36:35.959+08	2017-06-11T13:42:42.638+08	planjurong		jurongjp				english	heatselfwm heatselfherbtm heatselfanitm	TRUE	TRUE	TRUE	FALSE		heatselfanisaiga	FALSE	TRUE	FALSE	FALSE	FALSE	heataniselfformcw	heatpurchother	heatshoppharm heatshoptmchain heatshoptmfam	TRUE	TRUE	TRUE	FALSE	FALSE	FALSE	FALSE	heatselfwhyworks	TRUE	FALSE	FALSE	FALSE	FALSE	FALSE										heatwmwhselfformother	heatwmpurchother
2017-06-11	2017-06-11T13:45:41.238+08	2017-06-11T13:50:58.116+08	planjurong		jurongjp				mandarin	heatselfwm	TRUE	FALSE	FALSE	FALSE																																		heatwmwhselfformfp	heatwmpurchme
2017-06-11	2017-06-11T13:49:12.277+08	2017-06-11T13:50:52.152+08	planjurong		jurongjp				english	heatselfherbtm	FALSE	TRUE	FALSE	FALSE
2017-06-11	2017-06-11T13:52:39.437+08	2017-06-11T13:57:05.676+08	planjurong		jurongjp				mandarin	heatselfother	FALSE	FALSE	FALSE	TRUE	Drink water
2017-06-11	2017-06-11T14:00:35.351+08	2017-06-11T14:05:31.013+08	planjurong		jurongjp				mandarin	heatselfherbtm	FALSE	TRUE	FALSE	FALSE
2017-06-11	2017-06-11T14:01:46.624+08	2017-06-11T14:02:36.033+08	planjurong		jurongjp				english	heatselfherbtm	FALSE	TRUE	FALSE	FALSE
2017-06-11	2017-06-11T14:07:28.583+08	2017-06-11T14:13:20.153+08	planjurong		jurongjp				mandarin	heatselfherbtm	FALSE	TRUE	FALSE	FALSE
2017-06-11	2017-06-11T14:12:16.517+08	2017-06-11T14:13:30.697+08	planjurong		jurongjp				english	heatselfother	FALSE	FALSE	FALSE	TRUE	Ointment
2017-06-11	2017-06-11T14:15:57.501+08	2017-06-11T14:18:45.096+08	planjurong		jurongjp				english	heatselfwm heatselfherbtm	TRUE	TRUE	FALSE	FALSE																																		heatwmwhselfformcw	heatwmpurchme
2017-06-11	2017-06-11T14:21:47.081+08	2017-06-11T14:22:49.194+08	planjurong		jurongjp				english	heatselfherbtm	FALSE	TRUE	FALSE	FALSE
2017-06-11	2017-06-11T14:21:59.410+08	2017-06-11T14:35:14.297+08	planjurong		jurongjp				mandarin	heatselfherbtm heatselfanitm	FALSE	TRUE	TRUE	FALSE		heatselfanisaiga	FALSE	TRUE	FALSE	FALSE	FALSE	heataniselfformcw	heatpurchchil	heatshoptmfam	FALSE	FALSE	TRUE	FALSE	FALSE	FALSE	FALSE	heatselfwhyother	FALSE	FALSE	FALSE	FALSE	FALSE	TRUE	Common
2017-06-11	2017-06-11T14:40:14.596+08	2017-06-11T14:43:04.499+08	planjurong		jurongjp				english	heatselfwm heatselfherbtm	TRUE	TRUE	FALSE	FALSE																																		heatwmwhselfformcw	heatwmpurchme
2017-06-11	2017-06-11T14:41:58.284+08	2017-06-11T14:49:31.843+08	planjurong		jurongjp				english	heatselfherbtm	FALSE	TRUE	FALSE	FALSE
2017-06-11	2017-06-11T14:48:20.210+08	2017-06-11T14:52:25.405+08	planjurong		jurongjp				english	heatselfherbtm	FALSE	TRUE	FALSE	FALSE
2017-06-11	2017-06-11T15:04:06.280+08	2017-06-11T15:05:19.439+08	planjurong		jurongjp				english	heatselfherbtm	FALSE	TRUE	FALSE	FALSE
2017-06-11	2017-06-11T15:06:01.783+08	2017-06-11T15:09:04.755+08	planjurong		jurongjp				english	heatselfherbtm heatselfanitm	FALSE	TRUE	TRUE	FALSE		heatselfanisaiga	FALSE	TRUE	FALSE	FALSE	FALSE	heataniselfformcw	heatpurchme	heatshoptmchain heatshoptmfam	FALSE	TRUE	TRUE	FALSE	FALSE	FALSE	FALSE	heatselfwhyrec	FALSE	TRUE	FALSE	FALSE	FALSE	FALSE		heatselfwhyfam	FALSE	FALSE	FALSE	FALSE	TRUE	FALSE	FALSE
2017-06-11	2017-06-11T15:09:34.222+08	2017-06-11T15:15:07.461+08	planjurong		jurongjp				english	heatselfherbtm	FALSE	TRUE	FALSE	FALSE
2017-06-11	2017-06-11T15:16:23.841+08	2017-06-11T15:19:24.067+08	planjurong		jurongjp				english	heatselfherbtm	FALSE	TRUE	FALSE	FALSE
2017-06-11	2017-06-11T15:20:08.821+08	2017-06-11T15:22:46.104+08	planjurong		jurongjp				english	heatselfwm	TRUE	FALSE	FALSE	FALSE																																		heatwmwhselfformcw	heatwmpurchme
2017-06-11	2017-06-11T15:20:32.745+08	2017-06-11T15:21:52.333+08	planjurong		jurongjp				english	heatselfherbtm	FALSE	TRUE	FALSE	FALSE
2017-06-11	2017-06-11T15:23:00.089+08	2017-06-11T15:33:33.376+08	planjurong		jurongjp				english	heatselfanitm	FALSE	FALSE	TRUE	FALSE		heatselfanisaiga	FALSE	TRUE	FALSE	FALSE	FALSE	heataniselfformcw	heatpurchme	heatshoptmchain heatshoptmfam	FALSE	TRUE	TRUE	FALSE	FALSE	FALSE	FALSE	heatselfwhyrec	FALSE	TRUE	FALSE	FALSE	FALSE	FALSE		heatselfwhytcmshop heatselfwhyfam	FALSE	FALSE	FALSE	TRUE	TRUE	FALSE	FALSE
2017-06-11	2017-06-11T15:27:38.750+08	2017-06-11T15:29:00.471+08	planjurong		jurongjp				english	heatselfherbtm heatselfanitm	FALSE	TRUE	TRUE	FALSE		heatselfanisaiga	FALSE	TRUE	FALSE	FALSE	FALSE	heataniselfformcw	heatpurchme	heatshoptmchain heatshoptmfam	FALSE	TRUE	TRUE	FALSE	FALSE	FALSE	FALSE	heatselfwhyworks heatselfwhyrec	TRUE	TRUE	FALSE	FALSE	FALSE	FALSE		heatselfwhyfam	FALSE	FALSE	FALSE	FALSE	TRUE	FALSE	FALSE
2017-06-11	2017-06-11T15:31:25.236+08	2017-06-11T15:32:54.552+08	planjurong		jurongjp				english	heatselfwm	TRUE	FALSE	FALSE	FALSE																																		heatwmwhselfformcw	heatwmpurchme
2017-06-11	2017-06-11T15:34:04.897+08	2017-06-11T15:38:56.083+08	planjurong		jurongjp				mandarin	heatselfwm	TRUE	FALSE	FALSE	FALSE																																		heatwmwhselfformpill	heatwmpurchother
2017-06-11	2017-06-11T15:35:38.955+08	2017-06-11T15:43:16.442+08	planjurong		jurongjp				english	heatselfherbtm heatselfanitm	FALSE	TRUE	TRUE	FALSE		heatselfanisaiga	FALSE	TRUE	FALSE	FALSE	FALSE	heataniselfformpill	heatpurchpare	heatshoptmchain heatshoptmfam	FALSE	TRUE	TRUE	FALSE	FALSE	FALSE	FALSE	heatselfwhyrec	FALSE	TRUE	FALSE	FALSE	FALSE	FALSE		heatselfwhytcmshop heatselfwhyfam	FALSE	FALSE	FALSE	TRUE	TRUE	FALSE	FALSE
2017-06-11	2017-06-11T15:44:11.412+08	2017-06-11T16:02:12.675+08	planjurong		jurongjp				english	heatselfherbtm heatselfanitm	FALSE	TRUE	TRUE	FALSE		heatselfanisaiga	FALSE	TRUE	FALSE	FALSE	FALSE	heataniselfformcw	heatpurchme	heatshoptmchain heatshoptmfam	FALSE	TRUE	TRUE	FALSE	FALSE	FALSE	FALSE	heatselfwhyrec heatselfwhyafford	FALSE	TRUE	TRUE	FALSE	FALSE	FALSE		heatselfwhytcmprac heatselfwhytcmshop heatselfwhyfam	FALSE	TRUE	FALSE	TRUE	TRUE	FALSE	FALSE
2017-06-11	2017-06-11T15:48:45.065+08	2017-06-11T15:52:44.206+08	planjurong		jurongjp				english	heatselfherbtm	FALSE	TRUE	FALSE	FALSE
2017-06-11	2017-06-11T15:58:44.233+08	2017-06-11T16:02:12.614+08	planjurong		jurongjp				english	heatselfherbtm	FALSE	TRUE	FALSE	FALSE
2017-06-11	2017-06-11T16:10:46.701+08	2017-06-11T16:16:39.627+08	planjurong		jurongjp				mandarin	heatselfherbtm	FALSE	TRUE	FALSE	FALSE
2017-06-11	2017-06-11T16:33:50.661+08	2017-06-11T16:41:56.515+08	planjurong		jurongjp				english	heatselfherbtm heatselfanitm	FALSE	TRUE	TRUE	FALSE		heatselfanisaiga	FALSE	TRUE	FALSE	FALSE	FALSE	heataniselfformpill	heatpurchme	heatshoptmchain heatshoptmfam heatshopsuper	FALSE	TRUE	TRUE	FALSE	TRUE	FALSE	FALSE	heatselfwhyrec	FALSE	TRUE	FALSE	FALSE	FALSE	FALSE		heatselfwhytcmprac heatselfwhyphar heatselfwhytcmshop heatselfwhyfam heatselfwhyfrie	FALSE	TRUE	TRUE	TRUE	TRUE	TRUE	FALSE
2017-06-11	2017-06-11T16:58:03.071+08	2017-06-11T17:02:05.690+08	planjurong		jurongjp				english	heatselfother	FALSE	FALSE	FALSE	TRUE	Water
2017-06-11	2017-06-11T17:10:10.225+08	2017-06-11T17:15:47.712+08	planjurong		jurongjp				english	heatselfwm heatselfherbtm heatselfanitm	TRUE	TRUE	TRUE	FALSE		heatselfanisaiga	FALSE	TRUE	FALSE	FALSE	FALSE	heataniselfformcw	heatpurchme	heatshopsuper	FALSE	FALSE	FALSE	FALSE	TRUE	FALSE	FALSE	heatselfwhyworks	TRUE	FALSE	FALSE	FALSE	FALSE	FALSE										heatwmwhselfformother	heatwmpurchme
2017-06-11	2017-06-11T17:11:43.763+08	2017-06-11T17:17:48.756+08	planjurong		jurongjp				english	heatselfother	FALSE	FALSE	FALSE	TRUE	None
2017-06-11	2017-06-11T19:17:28.828+08	2017-06-11T19:37:14.933+08	planjurong		jurongtjsc				mandarin	heatselfwm	TRUE	FALSE	FALSE	FALSE																																		heatwmwhselfformfs	heatwmpurchme
2017-06-11	2017-06-11T19:21:07.286+08	2017-06-11T19:22:43.901+08	planjurong		jurongtjsc				english	heatselfherbtm heatselfanitm	FALSE	TRUE	TRUE	FALSE		heatselfanisaiga	FALSE	TRUE	FALSE	FALSE	FALSE	heataniselfformcw	heatpurchme	heatshoptmchain heatshoptmfam	FALSE	TRUE	TRUE	FALSE	FALSE	FALSE	FALSE	heatselfwhyworks heatselfwhyrec	TRUE	TRUE	FALSE	FALSE	FALSE	FALSE		heatselfwhytcmprac heatselfwhytcmshop	FALSE	TRUE	FALSE	TRUE	FALSE	FALSE	FALSE
2017-06-11	2017-06-11T19:23:42.239+08	2017-06-11T19:27:27.732+08	planjurong		jurongtjsc				english	heatselfherbtm	FALSE	TRUE	FALSE	FALSE
2017-06-11	2017-06-11T19:28:21.412+08	2017-06-11T19:34:51.759+08	planjurong		jurongtjsc				english	heatselfherbtm	FALSE	TRUE	FALSE	FALSE
2017-06-11	2017-06-11T19:37:00.914+08	2017-06-11T19:40:34.797+08	planjurong		jurongtjsc				english	heatselfherbtm	FALSE	TRUE	FALSE	FALSE
2017-06-11	2017-06-11T19:42:55.410+08	2017-06-11T19:57:27.877+08	planjurong		jurongtjsc				mandarin	heatselfwm	TRUE	FALSE	FALSE	FALSE																																		heatwmwhselfformother	heatwmpurchme
2017-06-11	2017-06-11T19:44:24.161+08	2017-06-11T19:51:05.381+08	planjurong		jurongtjsc				english	heatselfother	FALSE	FALSE	FALSE	TRUE	Water
2017-06-11	2017-06-11T19:51:45.008+08	2017-06-11T19:53:53.040+08	planjurong		jurongtjsc				english	heatselfherbtm	FALSE	TRUE	FALSE	FALSE
2017-06-11	2017-06-11T20:04:47.388+08	2017-06-11T20:08:19.728+08	planjurong		jurongtjsc				english	heatselfherbtm	FALSE	TRUE	FALSE	FALSE
2017-06-11	2017-06-11T20:11:05.965+08	2017-06-11T20:18:19.291+08	planjurong		jurongtjsc				mandarin	heatselfherbtm heatselfother	FALSE	TRUE	FALSE	TRUE	Drink more water, exercise
2017-06-11	2017-06-11T20:23:24.716+08	2017-06-11T20:25:25.835+08	planjurong		jurongtjsc				english	heatselfherbtm heatselfanitm	FALSE	TRUE	TRUE	FALSE		heatselfanisaiga	FALSE	TRUE	FALSE	FALSE	FALSE	heataniselfformfs	heatpurchme	heatshoptmchain heatshoptmfam	FALSE	TRUE	TRUE	FALSE	FALSE	FALSE	FALSE	heatselfwhyrec	FALSE	TRUE	FALSE	FALSE	FALSE	FALSE		heatselfwhytcmprac heatselfwhytcmshop heatselfwhyfam	FALSE	TRUE	FALSE	TRUE	TRUE	FALSE	FALSE
2017-06-11	2017-06-11T20:26:54.124+08	2017-06-11T20:30:29.139+08	planjurong		jurongtjsc				english	heatselfherbtm	FALSE	TRUE	FALSE	FALSE
2017-06-11	2017-06-11T20:32:11.958+08	2017-06-11T20:34:54.570+08	planjurong		jurongtjsc				english	heatselfwm heatselfherbtm	TRUE	TRUE	FALSE	FALSE																																		heatwmwhselfformcw	heatwmpurchme
2017-06-11	2017-06-11T20:42:05.354+08	2017-06-11T20:43:48.956+08	planjurong		jurongtjsc				english	heatselfherbtm heatselfanitm	FALSE	TRUE	TRUE	FALSE		heatselfanisaiga	FALSE	TRUE	FALSE	FALSE	FALSE	heataniselfformcw	heatpurchme	heatshoptmchain heatshoptmfam	FALSE	TRUE	TRUE	FALSE	FALSE	FALSE	FALSE	heatselfwhyworks heatselfwhyrec	TRUE	TRUE	FALSE	FALSE	FALSE	FALSE		heatselfwhytcmprac heatselfwhytcmshop heatselfwhyfam	FALSE	TRUE	FALSE	TRUE	TRUE	FALSE	FALSE
2017-06-11	2017-06-11T20:42:42.936+08	2017-06-11T20:55:10.436+08	planjurong		jurongtjsc				mandarin	heatselfanitm	FALSE	FALSE	TRUE	FALSE		heatselfanisaiga heatselfanibuffalo	FALSE	TRUE	FALSE	TRUE	FALSE	heataniselfformfs	heatpurchspou	heatshoptmfam	FALSE	FALSE	TRUE	FALSE	FALSE	FALSE	FALSE	heatselfwhyworks heatselfwhyrec heatselfwhyconv	TRUE	TRUE	FALSE	TRUE	FALSE	FALSE		heatselfwhyfam	FALSE	FALSE	FALSE	FALSE	TRUE	FALSE	FALSE
2017-06-11	2017-06-11T20:54:22.947+08	2017-06-11T20:58:08.175+08	planjurong		jurongtjsc				english	heatselfherbtm	FALSE	TRUE	FALSE	FALSE
2017-06-11	2017-06-11T15:36:42.885+08	2017-06-11T15:39:04.433+08	plantampines				tampinesps		english	heatselfother	FALSE	FALSE	FALSE	TRUE	Water
2017-06-11	2017-06-11T15:40:37.230+08	2017-06-11T15:57:42.758+08	plantampines				tampinesps		english	heatselfherbtm	FALSE	TRUE	FALSE	FALSE
2017-06-11	2017-06-11T15:45:48.663+08	2017-06-11T15:48:30.195+08	plantampines				tampinesps		english	heatselfother	FALSE	FALSE	FALSE	TRUE	Lozenges
2017-06-11	2017-06-11T15:49:07.795+08	2017-06-11T15:51:19.268+08	plantampines				tampinesps		english	heatselfwm	TRUE	FALSE	FALSE	FALSE																																		heatwmwhselfformpill	heatwmpurchme
2017-06-11	2017-06-11T15:58:19.262+08	2017-06-11T16:04:38.141+08	plantampines				tampinesps		english	heatselfother	FALSE	FALSE	FALSE	TRUE	Water
2017-06-11	2017-06-11T15:58:19.844+08	2017-06-11T16:01:11.575+08	plantampines				tampinesps		english	heatselfanitm	FALSE	FALSE	TRUE	FALSE		heatselfanisaiga	FALSE	TRUE	FALSE	FALSE	FALSE	heataniselfformfs	heatpurchme	heatshoptmchain heatshoptmfam	FALSE	TRUE	TRUE	FALSE	FALSE	FALSE	FALSE	heatselfwhyworks heatselfwhyrec heatselfwhyafford heatselfwhyconv	TRUE	TRUE	TRUE	TRUE	FALSE	FALSE		heatselfwhytcmprac heatselfwhyfam	FALSE	TRUE	FALSE	FALSE	TRUE	FALSE	FALSE
2017-06-11	2017-06-11T16:05:02.226+08	2017-06-11T16:19:10.590+08	plantampines				tampinesps		english	heatselfherbtm	FALSE	TRUE	FALSE	FALSE
2017-06-11	2017-06-11T16:10:04.340+08	2017-06-11T16:13:17.244+08	plantampines				tampinesps		english	heatselfother	FALSE	FALSE	FALSE	TRUE	Drink water in the morning
2017-06-11	2017-06-11T16:17:21.454+08	2017-06-11T16:20:12.995+08	plantampines				tampinesps		english	heatselfother	FALSE	FALSE	FALSE	TRUE	Nothing
2017-06-11	2017-06-11T16:23:34.106+08	2017-06-11T16:25:45.862+08	plantampines				tampinesps		english	heatselfherbtm	FALSE	TRUE	FALSE	FALSE
2017-06-11	2017-06-11T16:30:50.379+08	2017-06-11T16:42:13.027+08	plantampines				tampinesps		mandarin	heatselfherbtm	FALSE	TRUE	FALSE	FALSE
2017-06-11	2017-06-11T16:33:39.430+08	2017-06-11T16:37:01.364+08	plantampines				tampinesps		english	heatselfwm	TRUE	FALSE	FALSE	FALSE																																		heatwmwhselfformfs	heatwmpurchme
2017-06-11	2017-06-11T16:42:22.125+08	2017-06-11T16:47:46.233+08	plantampines				tampinesps		english	heatselfherbtm	FALSE	TRUE	FALSE	FALSE
2017-06-11	2017-06-11T16:48:01.819+08	2017-06-11T16:51:55.724+08	plantampines				tampinesps		english	heatselfwm	TRUE	FALSE	FALSE	FALSE																																		heatwmwhselfformpill	heatwmpurchme
2017-06-11	2017-06-11T16:54:38.194+08	2017-06-11T16:56:02.158+08	plantampines				tampinesps		english	heatselfherbtm	FALSE	TRUE	FALSE	FALSE
2017-06-11	2017-06-11T16:58:08.174+08	2017-06-11T17:01:10.333+08	plantampines				tampinesps		english	heatselfother	FALSE	FALSE	FALSE	TRUE	Rest
2017-06-11	2017-06-11T17:03:45.663+08	2017-06-11T17:06:18.296+08	plantampines				tampinesps		english	heatselfother	FALSE	FALSE	FALSE	TRUE	Rest
2017-06-11	2017-06-11T17:05:16.847+08	2017-06-11T17:08:40.458+08	plantampines				tampinesps		english	heatselfherbtm	FALSE	TRUE	FALSE	FALSE
2017-06-11	2017-06-11T17:11:24.132+08	2017-06-11T17:13:17.037+08	plantampines				tampinesps		english	heatselfother	FALSE	FALSE	FALSE	TRUE	NA
2017-06-11	2017-06-11T17:17:21.864+08	2017-06-11T17:19:45.883+08	plantampines				tampinesps		english	heatselfwm	TRUE	FALSE	FALSE	FALSE																																		heatwmwhselfformcw	heatwmpurchme
2017-06-11	2017-06-11T17:20:05.007+08	2017-06-11T17:21:57.870+08	plantampines				tampinesps		english	heatselfother	FALSE	FALSE	FALSE	TRUE	Water
2017-06-11	2017-06-11T17:30:12.289+08	2017-06-11T17:38:33.566+08	plantampines				tampinesps		english	heatselfherbtm	FALSE	TRUE	FALSE	FALSE
2017-06-11	2017-06-11T17:30:31.347+08	2017-06-11T17:31:36.102+08	plantampines				tampinesps		english	heatselfother	FALSE	FALSE	FALSE	TRUE	No treatment
2017-06-11	2017-06-11T17:34:40.296+08	2017-06-11T17:37:04.559+08	plantampines				tampinesps		english	heatselfother	FALSE	FALSE	FALSE	TRUE	Nothing
2017-06-11	2017-06-11T17:39:11.302+08	2017-06-11T17:41:19.461+08	plantampines				tampinesps		english	heatselfwm	TRUE	FALSE	FALSE	FALSE																																		heatwmwhselfformpill	heatwmpurchme
2017-06-11	2017-06-11T17:52:11.273+08	2017-06-11T17:58:02.105+08	plantampines				tampinesps		english	heatselfother	FALSE	FALSE	FALSE	TRUE	Water
2017-06-11	2017-06-11T17:58:12.938+08	2017-06-11T18:04:33.977+08	plantampines				tampinesps		english	heatselfother	FALSE	FALSE	FALSE	TRUE	Water
2017-06-11	2017-06-11T18:01:21.422+08	2017-06-11T18:03:17.000+08	plantampines				tampinesps		english	heatselfother	FALSE	FALSE	FALSE	TRUE	Rest
2017-06-11	2017-06-11T18:25:47.966+08	2017-06-11T18:28:31.294+08	plantampines				tampinesps		english	heatselfherbtm	FALSE	TRUE	FALSE	FALSE
2017-06-11	2017-06-11T18:49:48.542+08	2017-06-11T18:51:22.413+08	plantampines				tampinesps		english	heatselfother	FALSE	FALSE	FALSE	TRUE	Rest and water
2017-06-11	2017-06-11T18:53:06.188+08	2017-06-11T18:55:18.827+08	plantampines				tampinesps		english	heatselfherbtm	FALSE	TRUE	FALSE	FALSE
2017-06-11	2017-06-11T19:10:54.995+08	2017-06-11T19:15:07.868+08	plantampines				tampinesps		english	heatselfherbtm	FALSE	TRUE	FALSE	FALSE
2017-06-11	2017-06-11T19:23:18.838+08	2017-06-11T19:24:36.333+08	plantampines				tampinesps		english	heatselfother	FALSE	FALSE	FALSE	TRUE	Water
2017-06-11	2017-06-11T19:50:24.066+08	2017-06-11T19:53:09.065+08	plantampines				tampinesps		english	heatselfherbtm	FALSE	TRUE	FALSE	FALSE
2017-06-11	2017-06-11T19:52:09.586+08	2017-06-11T19:54:58.990+08	plantampines				tampinesps		english	heatselfother	FALSE	FALSE	FALSE	TRUE	Rest
2017-06-11	2017-06-11T20:08:09.437+08	2017-06-11T20:11:39.797+08	plantampines				tampinesps		english	heatselfherbtm	FALSE	TRUE	FALSE	FALSE
2017-06-11	2017-06-11T20:13:14.122+08	2017-06-11T20:15:10.590+08	plantampines				tampinesps		english	heatselfother	FALSE	FALSE	FALSE	TRUE	No treatment​
2017-06-11	2017-06-11T20:28:43.369+08	2017-06-11T20:33:03.464+08	plantampines				tampinesps		english	heatselfherbtm	FALSE	TRUE	FALSE	FALSE
2017-06-11	2017-06-11T20:34:05.418+08	2017-06-11T20:35:04.709+08	plantampines				tampinesps		english	heatselfother	FALSE	FALSE	FALSE	TRUE	Water
2017-06-11	2017-06-11T20:46:02.839+08	2017-06-11T20:47:15.115+08	plantampines				tampinesps		english	heatselfother	FALSE	FALSE	FALSE	TRUE	Coconut water
2017-06-11	2017-06-11T20:50:32.002+08	2017-06-11T20:53:45.171+08	plantampines				tampinesps		english	heatselfother	FALSE	FALSE	FALSE	TRUE	Water
2017-06-12	2017-06-12T08:10:22.078+08	2017-06-12T08:13:10.389+08	planbedok	bedokbsfc					english	heatselfother	FALSE	FALSE	FALSE	TRUE	Barley, lemon juice
2017-06-12	2017-06-12T08:25:51.412+08	2017-06-12T08:29:11.563+08	planbedok	bedokbsfc					mandarin	heatselfherbtm	FALSE	TRUE	FALSE	FALSE
2017-06-12	2017-06-12T08:51:08.485+08	2017-06-12T08:53:27.523+08	planbedok	bedokbsfc					english	heatselfother	FALSE	FALSE	FALSE	TRUE	Water
2017-06-12	2017-06-12T13:21:02.543+08	2017-06-12T13:22:01.184+08	planbedok	bedokbsfc					english	heatselfother	FALSE	FALSE	FALSE	TRUE	No treatment
2017-06-12	2017-06-12T13:24:48.817+08	2017-06-12T13:40:21.503+08	planbedok	bedokbsfc					english	heatselfother	FALSE	FALSE	FALSE	TRUE	Water
2017-06-12	2017-06-12T13:29:58.067+08	2017-06-12T13:31:25.077+08	planbedok	bedokbsfc					english	heatselfother	FALSE	FALSE	FALSE	TRUE	Drink a lot of water
2017-06-12	2017-06-12T13:35:58.781+08	2017-06-12T19:49:18.967+08	planbedok	bedokbsfc					english	heatselfother	FALSE	FALSE	FALSE	TRUE	No medicine
2017-06-12	2017-06-12T13:37:56.863+08	2017-06-12T13:39:11.091+08	planbedok	bedokbsfc					english	heatselfother	FALSE	FALSE	FALSE	TRUE	Rest and water
2017-06-12	2017-06-12T13:40:46.404+08	2017-06-12T13:50:35.215+08	planbedok	bedokbsfc					english	heatselfherbtm	FALSE	TRUE	FALSE	FALSE
2017-06-12	2017-06-12T13:44:12.722+08	2017-06-12T13:47:19.299+08	planbedok	bedokbsfc					english	heatselfanitm	FALSE	FALSE	TRUE	FALSE		heatselfanisaiga	FALSE	TRUE	FALSE	FALSE	FALSE	heataniselfformother	heatpurchme	heatshopother	FALSE	FALSE	FALSE	FALSE	FALSE	FALSE	TRUE	heatselfwhyworks heatselfwhyrec heatselfwhyafford	TRUE	TRUE	TRUE	FALSE	FALSE	FALSE		heatselfwhyfam	FALSE	FALSE	FALSE	FALSE	TRUE	FALSE	FALSE
2017-06-12	2017-06-12T13:49:58.726+08	2017-06-12T13:52:25.998+08	planbedok	bedokbsfc					english	heatselfherbtm	FALSE	TRUE	FALSE	FALSE
2017-06-12	2017-06-12T13:51:00.052+08	2017-06-12T15:19:31.451+08	planbedok	bedokbsfc					english	heatselfherbtm	FALSE	TRUE	FALSE	FALSE
2017-06-12	2017-06-12T13:59:36.132+08	2017-06-12T14:01:31.313+08	planbedok	bedokbsfc					english	heatselfherbtm	FALSE	TRUE	FALSE	FALSE
2017-06-12	2017-06-12T14:00:23.139+08	2017-06-12T14:11:28.936+08	planbedok	bedokbsfc					english	heatselfherbtm	FALSE	TRUE	FALSE	FALSE
2017-06-12	2017-06-12T14:09:34.739+08	2017-06-12T14:11:30.314+08	planbedok	bedokbsfc					english	heatselfother	FALSE	FALSE	FALSE	TRUE	Peppermint
2017-06-12	2017-06-12T14:15:35.353+08	2017-06-12T14:23:19.193+08	planbedok	bedokbsfc					english	heatselfanitm	FALSE	FALSE	TRUE	FALSE		heatselfanisaiga	FALSE	TRUE	FALSE	FALSE	FALSE	heataniselfformcw	heatpurchme	heatshoptmchain heatshopsuper	FALSE	TRUE	FALSE	FALSE	TRUE	FALSE	FALSE	heatselfwhyworks heatselfwhyrec	TRUE	TRUE	FALSE	FALSE	FALSE	FALSE		heatselfwhyfam heatselfwhyfrie	FALSE	FALSE	FALSE	FALSE	TRUE	TRUE	FALSE
2017-06-12	2017-06-12T14:16:24.890+08	2017-06-12T14:24:39.963+08	planbedok	bedokbsfc					mandarin	heatselfother	FALSE	FALSE	FALSE	TRUE	Water
2017-06-12	2017-06-12T14:27:33.457+08	2017-06-12T14:38:05.050+08	planbedok	bedokbsfc					english	heatselfother	FALSE	FALSE	FALSE	TRUE	Water
2017-06-12	2017-06-12T14:31:33.033+08	2017-06-12T14:34:16.140+08	planbedok	bedokbsfc					english	heatselfherbtm	FALSE	TRUE	FALSE	FALSE
2017-06-12	2017-06-12T14:54:28.560+08	2017-06-12T14:55:42.432+08	planbedok	bedokbsfc					english	heatselfother	FALSE	FALSE	FALSE	TRUE	Stay home and rest
2017-06-12	2017-06-12T14:59:49.371+08	2017-06-12T19:21:42.470+08	planbedok	bedokbsfc					english	heatselfother	FALSE	FALSE	FALSE	TRUE	Nothing
2017-06-12	2017-06-12T15:10:35.824+08	2017-06-12T15:13:14.378+08	planbedok	bedokbsfc					english	heatselfother	FALSE	FALSE	FALSE	TRUE	Rest and drink
2017-06-12	2017-06-12T15:18:09.974+08	2017-06-12T18:50:27.390+08	planbedok	bedokbsfc					english	heatselfwm	TRUE	FALSE	FALSE	FALSE																																		heatwmwhselfformother	heatwmpurchpare
2017-06-12	2017-06-12T15:25:06.373+08	2017-06-12T15:14:24.929+08	planbedok	bedokbsfc					english	heatselfherbtm	FALSE	TRUE	FALSE	FALSE
2017-06-12	2017-06-12T15:31:39.300+08	2017-06-12T15:42:06.139+08	planbedok	bedokbsfc					english	heatselfother	FALSE	FALSE	FALSE	TRUE	Water
2017-06-12	2017-06-12T15:34:21.568+08	2017-06-12T15:35:56.352+08	planbedok	bedokbsfc					english	heatselfother	FALSE	FALSE	FALSE	TRUE	Herbal candy
2017-06-12	2017-06-12T15:43:30.558+08	2017-06-12T15:49:32.022+08	planbedok	bedokbsfc					english	heatselfanitm	FALSE	FALSE	TRUE	FALSE		heatselfanisaiga	FALSE	TRUE	FALSE	FALSE	FALSE	heataniselfformcw	heatpurchme	heatshoptmchain heatshoptmfam heatshopsuper	FALSE	TRUE	TRUE	FALSE	TRUE	FALSE	FALSE	heatselfwhyworks heatselfwhyrec	TRUE	TRUE	FALSE	FALSE	FALSE	FALSE		heatselfwhyfam	FALSE	FALSE	FALSE	FALSE	TRUE	FALSE	FALSE
2017-06-12	2017-06-12T15:45:20.058+08	2017-06-12T15:57:05.257+08	planbedok	bedokbsfc					english	heatselfother	FALSE	FALSE	FALSE	TRUE	Cold drinks like soya bean
2017-06-12	2017-06-12T15:53:58.772+08	2017-06-12T15:57:07.331+08	planbedok	bedokbsfc					english	heatselfother	FALSE	FALSE	FALSE	TRUE	Rest and water
2017-06-12	2017-06-12T15:58:15.197+08	2017-06-12T16:02:07.043+08	planbedok	bedokbsfc					english	heatselfherbtm	FALSE	TRUE	FALSE	FALSE
2017-06-12	2017-06-12T16:11:06.992+08	2017-06-12T16:12:36.797+08	planbedok	bedokbsfc					english	heatselfother	FALSE	FALSE	FALSE	TRUE	Nothing
2017-06-12	2017-06-12T16:17:46.601+08	2017-06-12T16:23:59.765+08	planbedok	bedokbsfc					english	heatselfwm	TRUE	FALSE	FALSE	FALSE																																		heatwmwhselfformcw	heatwmpurchme
2017-06-12	2017-06-12T16:58:10.470+08	2017-06-12T17:01:02.994+08	planbedok	bedokbsfc					mandarin	heatselfherbtm	FALSE	TRUE	FALSE	FALSE
2017-06-12	2017-06-12T17:05:42.639+08	2017-06-12T17:07:22.419+08	planbedok	bedokbsfc					english	heatselfother	FALSE	FALSE	FALSE	TRUE	Lozenges
2017-06-12	2017-06-12T17:24:21.033+08	2017-06-12T17:29:06.116+08	planbedok	bedokbsfc					english	heatselfother	FALSE	FALSE	FALSE	TRUE	Water
2017-06-12	2017-06-12T17:54:20.901+08	2017-06-12T17:55:48.671+08	planbedok	bedokbsfc					english	heatselfother	FALSE	FALSE	FALSE	TRUE	Try to rest it off
2017-06-12	2017-06-12T18:04:51.548+08	2017-06-12T18:11:39.696+08	planbedok	bedokbsfc					mandarin	heatselfother	FALSE	FALSE	FALSE	TRUE	Water
2017-06-12	2017-06-12T18:18:44.563+08	2017-06-12T18:25:18.245+08	planbedok	bedokbsfc					english	heatselfother	FALSE	FALSE	FALSE	TRUE	Water
2017-06-12	2017-06-12T18:34:58.651+08	2017-06-12T18:36:01.820+08	planbedok	bedokbsfc					english	heatselfherbtm	FALSE	TRUE	FALSE	FALSE
2017-06-12	2017-06-12T18:37:11.617+08	2017-06-12T19:20:39.169+08	planbedok	bedokbsfc					english	heatselfother	FALSE	FALSE	FALSE	TRUE	Nothing, if too long see doctor
2017-06-12	2017-06-12T19:00:50.429+08	2017-06-12T19:03:24.808+08	planbedok	bedokbsfc					english	heatselfother	FALSE	FALSE	FALSE	TRUE	Water
2017-06-12	2017-06-12T19:16:11.116+08	2017-06-12T19:19:03.729+08	planbedok	bedokbsfc					english	heatselfother	FALSE	FALSE	FALSE	TRUE	Water
2017-06-12	2017-06-12T19:44:09.161+08	2017-06-12T19:47:03.185+08	planbedok	bedokbsfc					english	heatselfother	FALSE	FALSE	FALSE	TRUE	Water
2017-06-12	2017-06-12T20:28:09.311+08	2017-06-12T20:30:18.160+08	planbedok	bedokbsfc					english	heatselfherbtm	FALSE	TRUE	FALSE	FALSE
2017-06-13	2017-06-13T12:59:57.391+08	2017-06-13T13:03:13.970+08	planbedok	bedokbsfc					english	heatselfherbtm	FALSE	TRUE	FALSE	FALSE
2017-06-13	2017-06-13T13:15:26.779+08	2017-06-13T13:16:16.422+08	planbedok	bedokbsfc					english	heatselfother	FALSE	FALSE	FALSE	TRUE	Rest
2017-06-13	2017-06-13T13:22:32.813+08	2017-06-13T13:23:55.074+08	planbedok	bedokbsfc					english	heatselfother	FALSE	FALSE	FALSE	TRUE	Rest and drink water
2017-06-13	2017-06-13T13:32:06.274+08	2017-06-13T13:34:27.900+08	planbedok	bedokbsfc					english	heatselfwm	TRUE	FALSE	FALSE	FALSE																																		heatwmwhselfformother	heatwmpurchme
2017-06-13	2017-06-13T13:37:48.961+08	2017-06-13T13:51:02.036+08	planbedok	bedokbsfc					english	heatselfherbtm	FALSE	TRUE	FALSE	FALSE
2017-06-13	2017-06-13T13:43:27.731+08	2017-06-13T13:47:01.635+08	planbedok	bedokbsfc					english	heatselfherbtm	FALSE	TRUE	FALSE	FALSE
2017-06-13	2017-06-13T14:00:03.056+08	2017-06-13T17:48:53.374+08	planbedok	bedokbsfc					english	heatselfother	FALSE	FALSE	FALSE	TRUE	Nothing
2017-06-13	2017-06-13T14:18:01.867+08	2017-06-13T14:24:02.348+08	planbedok	bedokbsfc					english	heatselfother	FALSE	FALSE	FALSE	TRUE	Air-conditioned room
2017-06-13	2017-06-13T14:20:12.349+08	2017-06-13T14:25:57.880+08	planbedok	bedokbsfc					english	heatselfwm	TRUE	FALSE	FALSE	FALSE																																		heatwmwhselfformother	heatwmpurchpare
2017-06-13	2017-06-13T14:34:37.730+08	2017-06-13T14:46:25.245+08	planbedok	bedokbsfc					mandarin	heatselfother	FALSE	FALSE	FALSE	TRUE	Water
2017-06-13	2017-06-13T14:47:10.680+08	2017-06-13T14:49:44.329+08	planbedok	bedokbsfc					english	heatselfother	FALSE	FALSE	FALSE	TRUE	Rest
2017-06-13	2017-06-13T15:00:00.096+08	2017-06-13T15:18:11.240+08	planbedok	bedokbsfc					english	heatselfother	FALSE	FALSE	FALSE	TRUE	Rest
2017-06-13	2017-06-13T15:13:15.970+08	2017-06-13T15:17:03.532+08	planbedok	bedokbsfc					mandarin	heatselfherbtm	FALSE	TRUE	FALSE	FALSE
2017-06-13	2017-06-13T15:31:17.693+08	2017-06-13T15:37:43.139+08	planbedok	bedokbsfc					english	heatselfherbtm heatselfother	FALSE	TRUE	FALSE	TRUE	Water
2017-06-13	2017-06-13T15:45:07.504+08	2017-06-13T15:49:16.113+08	planbedok	bedokbsfc					english	heatselfherbtm	FALSE	TRUE	FALSE	FALSE
2017-06-13	2017-06-13T15:50:08.187+08	2017-06-13T15:51:45.118+08	planbedok	bedokbsfc					english	heatselfother	FALSE	FALSE	FALSE	TRUE	Water
2017-06-13	2017-06-13T16:07:41.766+08	2017-06-13T16:09:23.979+08	planbedok	bedokbsfc					english	heatselfother	FALSE	FALSE	FALSE	TRUE	Lozenge candy
2017-06-13	2017-06-13T16:22:37.211+08	2017-06-13T16:24:17.624+08	planbedok	bedokbsfc					english	heatselfother	FALSE	FALSE	FALSE	TRUE	Water
2017-06-13	2017-06-13T16:42:09.140+08	2017-06-13T16:43:26.162+08	planbedok	bedokbsfc					english	heatselfother	FALSE	FALSE	FALSE	TRUE	Nothing
2017-06-13	2017-06-13T16:48:10.642+08	2017-06-13T16:50:26.686+08	planbedok	bedokbsfc					english	heatselfother	FALSE	FALSE	FALSE	TRUE	Nothing, if for too long see doctor
2017-06-13	2017-06-13T16:52:05.670+08	2017-06-13T16:53:17.102+08	planbedok	bedokbsfc					english	heatselfherbtm	FALSE	TRUE	FALSE	FALSE
2017-06-13	2017-06-13T17:14:25.082+08	2017-06-13T17:16:16.388+08	planbedok	bedokbsfc					english	heatselfherbtm	FALSE	TRUE	FALSE	FALSE
2017-06-13	2017-06-13T17:25:08.866+08	2017-06-13T17:26:48.430+08	planbedok	bedokbsfc					english	heatselfherbtm	FALSE	TRUE	FALSE	FALSE
2017-06-13	2017-06-13T17:42:09.598+08	2017-06-13T17:45:04.027+08	planbedok	bedokbsfc					mandarin	heatselfherbtm	FALSE	TRUE	FALSE	FALSE
2017-06-13	2017-06-13T18:07:41.385+08	2017-06-13T18:09:20.609+08	planbedok	bedokbsfc					mandarin	heatselfother	FALSE	FALSE	FALSE	TRUE	Water
2017-06-13	2017-06-13T18:30:09.959+08	2017-06-13T18:33:02.039+08	planbedok	bedokbsfc					english	heatselfother	FALSE	FALSE	FALSE	TRUE	Coconut drinks
2017-06-13	2017-06-13T18:42:07.309+08	2017-06-13T18:43:16.479+08	planbedok	bedokbsfc					english	heatselfother	FALSE	FALSE	FALSE	TRUE	Rest
2017-06-13	2017-06-13T18:52:07.767+08	2017-06-13T18:56:02.376+08	planbedok	bedokbsfc					mandarin	heatselfherbtm	FALSE	TRUE	FALSE	FALSE
2017-06-13	2017-06-13T18:58:13.366+08	2017-06-13T18:59:17.109+08	planbedok	bedokbsfc					english	heatselfother	FALSE	FALSE	FALSE	TRUE	Rest
2017-06-13	2017-06-13T19:16:33.380+08	2017-06-13T19:19:03.583+08	planbedok	bedokbsfc					english	heatselfwm heatselfherbtm	TRUE	TRUE	FALSE	FALSE																																		heatwmwhselfformcw	heatwmpurchme
2017-06-13	2017-06-13T19:26:06.656+08	2017-06-13T19:28:00.893+08	planbedok	bedokbsfc					english	heatselfanitm	FALSE	FALSE	TRUE	FALSE		heatselfanisaiga	FALSE	TRUE	FALSE	FALSE	FALSE	heataniselfformcw	heatpurchme	heatshoptmchain heatshoptmfam heatshopsuper	FALSE	TRUE	TRUE	FALSE	TRUE	FALSE	FALSE	heatselfwhyworks	TRUE	FALSE	FALSE	FALSE	FALSE	FALSE
2017-06-13	2017-06-13T19:30:39.221+08	2017-06-13T19:32:00.316+08	planbedok	bedokbsfc					english	heatselfother	FALSE	FALSE	FALSE	TRUE	Use herbal oil
2017-06-13	2017-06-13T19:42:08.066+08	2017-06-13T19:43:49.885+08	planbedok	bedokbsfc					english	heatselfherbtm	FALSE	TRUE	FALSE	FALSE
2017-06-13	2017-06-13T20:07:12.150+08	2017-06-13T20:08:19.063+08	planbedok	bedokbsfc					english	heatselfwm	TRUE	FALSE	FALSE	FALSE																																		heatwmwhselfformcw	heatwmpurchme
2017-06-13	2017-06-13T20:10:00.934+08	2017-06-13T20:12:04.213+08	planbedok	bedokbsfc					mandarin	heatselfherbtm	FALSE	TRUE	FALSE	FALSE
2017-06-13	2017-06-13T20:19:03.215+08	2017-06-13T20:21:51.016+08	planbedok	bedokbsfc					english	heatselfherbtm	FALSE	TRUE	FALSE	FALSE
2017-06-13	2017-06-13T20:39:06.720+08	2017-06-13T20:41:12.149+08	planbedok	bedokbsfc					english	heatselfother	FALSE	FALSE	FALSE	TRUE	Rest and drink water
2017-06-13	2017-06-13T20:45:58.231+08	2017-06-13T20:49:38.943+08	planbedok	bedokbsfc					english	heatselfwm heatselfherbtm	TRUE	TRUE	FALSE	FALSE																																		heatwmwhselfformcw	heatwmpurchpare
2017-06-13	2017-06-13T20:58:04.702+08	2017-06-13T20:59:38.411+08	planbedok	bedokbsfc					english	heatselfherbtm	FALSE	TRUE	FALSE	FALSE
2017-06-13	2017-06-13T21:09:32.610+08	2017-06-13T21:11:44.670+08	planbedok	bedokbsfc					english	heatselfwm	TRUE	FALSE	FALSE	FALSE																																		heatwmwhselfformpill	heatwmpurchme
2017-06-13	2017-06-13T13:45:26.140+08	2017-06-13T13:48:32.712+08	planjurong		jurongjp				english	heatselfherbtm	FALSE	TRUE	FALSE	FALSE
2017-06-13	2017-06-13T13:47:51.186+08	2017-06-13T13:56:05.666+08	planjurong		jurongjp				mandarin	heatselfother	FALSE	FALSE	FALSE	TRUE	Drink plain water
2017-06-13	2017-06-13T14:02:54.897+08	2017-06-13T14:07:00.993+08	planjurong		jurongjp				english	heatselfherbtm heatselfanitm	FALSE	TRUE	TRUE	FALSE		heatselfanisaiga	FALSE	TRUE	FALSE	FALSE	FALSE	heataniselfformcw	heatpurchme	heatshoptmchain heatshoptmfam	FALSE	TRUE	TRUE	FALSE	FALSE	FALSE	FALSE	heatselfwhyrec	FALSE	TRUE	FALSE	FALSE	FALSE	FALSE		heatselfwhytcmprac heatselfwhytcmshop	FALSE	TRUE	FALSE	TRUE	FALSE	FALSE	FALSE
2017-06-13	2017-06-13T14:12:19.799+08	2017-06-13T14:17:23.211+08	planjurong		jurongjp				english	heatselfherbtm	FALSE	TRUE	FALSE	FALSE
2017-06-13	2017-06-13T14:13:50.061+08	2017-06-13T14:19:29.175+08	planjurong		jurongjp				english	heatselfherbtm heatselfanitm	FALSE	TRUE	TRUE	FALSE		heatselfanisaiga	FALSE	TRUE	FALSE	FALSE	FALSE	heataniselfformcw	heatpurchme	heatshoptmchain heatshoptmfam	FALSE	TRUE	TRUE	FALSE	FALSE	FALSE	FALSE	heatselfwhyrec	FALSE	TRUE	FALSE	FALSE	FALSE	FALSE		heatselfwhytcmshop	FALSE	FALSE	FALSE	TRUE	FALSE	FALSE	FALSE
2017-06-13	2017-06-13T14:19:09.648+08	2017-06-13T14:25:41.026+08	planjurong		jurongjp				english	heatselfherbtm heatselfother	FALSE	TRUE	FALSE	TRUE	Homeopathic
2017-06-13	2017-06-13T14:21:18.329+08	2017-06-13T14:22:26.749+08	planjurong		jurongjp				english	heatselfanitm	FALSE	FALSE	TRUE	FALSE		heatselfanisaiga	FALSE	TRUE	FALSE	FALSE	FALSE	heataniselfformcw	heatpurchme	heatshoptmchain heatshoptmfam	FALSE	TRUE	TRUE	FALSE	FALSE	FALSE	FALSE	heatselfwhyrec	FALSE	TRUE	FALSE	FALSE	FALSE	FALSE		heatselfwhytcmshop heatselfwhyfam	FALSE	FALSE	FALSE	TRUE	TRUE	FALSE	FALSE
2017-06-13	2017-06-13T14:27:43.542+08	2017-06-13T14:35:26.690+08	planjurong		jurongjp				english	heatselfherbtm	FALSE	TRUE	FALSE	FALSE
2017-06-13	2017-06-13T14:34:00.826+08	2017-06-13T14:36:15.865+08	planjurong		jurongjp				english	heatselfwm	TRUE	FALSE	FALSE	FALSE																																		heatwmwhselfformpill	heatwmpurchme
2017-06-13	2017-06-13T14:42:24.182+08	2017-06-13T14:45:03.113+08	planjurong		jurongjp				english	heatselfother	FALSE	FALSE	FALSE	TRUE	Water
2017-06-13	2017-06-13T14:47:36.130+08	2017-06-13T14:53:06.218+08	planjurong		jurongjp				mandarin	heatselfherbtm	FALSE	TRUE	FALSE	FALSE
2017-06-13	2017-06-13T15:19:40.298+08	2017-06-13T15:20:39.060+08	planjurong		jurongjp				english	heatselfother	FALSE	FALSE	FALSE	TRUE	Water
2017-06-13	2017-06-13T15:22:14.167+08	2017-06-13T15:26:42.665+08	planjurong		jurongjp				english	heatselfherbtm	FALSE	TRUE	FALSE	FALSE
2017-06-13	2017-06-13T15:31:14.837+08	2017-06-13T15:33:54.778+08	planjurong		jurongjp				mandarin	heatselfherbtm	FALSE	TRUE	FALSE	FALSE
2017-06-13	2017-06-13T15:34:41.750+08	2017-06-13T15:37:45.677+08	planjurong		jurongjp				english	heatselfherbtm	FALSE	TRUE	FALSE	FALSE
2017-06-13	2017-06-13T15:54:11.588+08	2017-06-13T15:58:05.620+08	planjurong		jurongjp				english	heatselfherbtm	FALSE	TRUE	FALSE	FALSE
2017-06-13	2017-06-13T15:58:03.780+08	2017-06-13T15:59:16.384+08	planjurong		jurongjp				english	heatselfherbtm	FALSE	TRUE	FALSE	FALSE
2017-06-13	2017-06-13T16:00:03.029+08	2017-06-13T16:04:32.214+08	planjurong		jurongjp				english	heatselfherbtm heatselfanitm	FALSE	TRUE	TRUE	FALSE		heatselfanisaiga	FALSE	TRUE	FALSE	FALSE	FALSE	heataniselfformcw	heatpurchpare	heatshoptmfam	FALSE	FALSE	TRUE	FALSE	FALSE	FALSE	FALSE	heatselfwhyworks heatselfwhyrec	TRUE	TRUE	FALSE	FALSE	FALSE	FALSE		heatselfwhyfam	FALSE	FALSE	FALSE	FALSE	TRUE	FALSE	FALSE
2017-06-13	2017-06-13T16:05:58.918+08	2017-06-13T16:10:23.638+08	planjurong		jurongjp				english	heatselfherbtm	FALSE	TRUE	FALSE	FALSE
2017-06-13	2017-06-13T16:11:47.767+08	2017-06-13T16:16:36.558+08	planjurong		jurongjp				english	heatselfwm	TRUE	FALSE	FALSE	FALSE																																		heatwmwhselfformcw	heatwmpurchme
2017-06-13	2017-06-13T16:18:39.239+08	2017-06-13T16:23:37.169+08	planjurong		jurongjp				english	heatselfwm heatselfherbtm	TRUE	TRUE	FALSE	FALSE																																		heatwmwhselfformcw	heatwmpurchme
2017-06-13	2017-06-13T16:31:08.354+08	2017-06-13T16:32:35.448+08	planjurong		jurongjp				english	heatselfherbtm	FALSE	TRUE	FALSE	FALSE
2017-06-13	2017-06-13T16:33:41.536+08	2017-06-13T16:35:04.533+08	planjurong		jurongjp				english	heatselfother	FALSE	FALSE	FALSE	TRUE	Bittergourd
2017-06-13	2017-06-13T16:43:53.081+08	2017-06-13T16:49:38.194+08	planjurong		jurongjp				english	heatselfherbtm heatselfanitm	FALSE	TRUE	TRUE	FALSE		heatselfanisaiga	FALSE	TRUE	FALSE	FALSE	FALSE	heataniselfformcw	heatpurchme	heatshoptmchain heatshoptmfam	FALSE	TRUE	TRUE	FALSE	FALSE	FALSE	FALSE	heatselfwhyworks	TRUE	FALSE	FALSE	FALSE	FALSE	FALSE
2017-06-13	2017-06-13T16:47:35.131+08	2017-06-13T16:48:25.752+08	planjurong		jurongjp				english	heatselfwm	TRUE	FALSE	FALSE	FALSE																																		heatwmwhselfformcw	heatwmpurchme
2017-06-13	2017-06-13T18:10:46.548+08	2017-06-13T18:11:42.738+08	planjurong		jurongjp				english	heatselfherbtm	FALSE	TRUE	FALSE	FALSE
2017-06-13	2017-06-13T18:12:11.179+08	2017-06-13T18:22:42.038+08	planjurong		jurongjp				english	heatselfwm heatselfherbtm	TRUE	TRUE	FALSE	FALSE																																		heatwmwhselfformcw	heatwmpurchme
2017-06-13	2017-06-13T18:39:21.962+08	2017-06-13T18:43:19.784+08	planjurong		jurongjp				english	heatselfherbtm	FALSE	TRUE	FALSE	FALSE
2017-06-13	2017-06-13T19:01:33.739+08	2017-06-13T19:05:44.483+08	planjurong		jurongjp				english	heatselfother	FALSE	FALSE	FALSE	TRUE	Drink more water
2017-06-13	2017-06-13T19:15:24.865+08	2017-06-13T19:16:19.897+08	planjurong		jurongjp				english	heatselfherbtm	FALSE	TRUE	FALSE	FALSE
2017-06-13	2017-06-13T19:23:18.907+08	2017-06-13T19:28:15.790+08	planjurong		jurongjp				english	heatselfwm	TRUE	FALSE	FALSE	FALSE																																		heatwmwhselfformpill	heatwmpurchme
2017-06-13	2017-06-13T19:34:33.178+08	2017-06-13T19:46:08.808+08	planjurong		jurongjp				mandarin	heatselfother	FALSE	FALSE	FALSE	TRUE	TCM treatment
2017-06-13	2017-06-13T19:37:31.076+08	2017-06-13T19:40:56.342+08	planjurong		jurongjp				english	heatselfherbtm	FALSE	TRUE	FALSE	FALSE
2017-06-13	2017-06-13T19:44:12.915+08	2017-06-13T19:46:42.200+08	planjurong		jurongjp				english	heatselfherbtm	FALSE	TRUE	FALSE	FALSE
2017-06-13	2017-06-13T20:06:01.512+08	2017-06-13T20:12:15.299+08	planjurong		jurongjp				mandarin	heatselfwm	TRUE	FALSE	FALSE	FALSE																																		heatwmwhselfformpill	heatwmpurchme
2017-06-13	2017-06-13T20:09:36.493+08	2017-06-13T20:10:53.596+08	planjurong		jurongjp				english	heatselfwm	TRUE	FALSE	FALSE	FALSE																																		heatwmwhselfformcw	heatwmpurchme
2017-06-13	2017-06-13T20:26:23.524+08	2017-06-13T20:28:45.343+08	planjurong		jurongjp				english	heatselfherbtm heatselfanitm	FALSE	TRUE	TRUE	FALSE		heatselfanisaiga	FALSE	TRUE	FALSE	FALSE	FALSE	heataniselfformcw	heatpurchme	heatshoptmchain heatshoptmfam	FALSE	TRUE	TRUE	FALSE	FALSE	FALSE	FALSE	heatselfwhyworks heatselfwhyrec	TRUE	TRUE	FALSE	FALSE	FALSE	FALSE		heatselfwhytcmprac heatselfwhytcmshop heatselfwhyfam	FALSE	TRUE	FALSE	TRUE	TRUE	FALSE	FALSE
2017-06-14	2017-06-14T10:11:27.473+08	2017-06-14T10:14:04.243+08	planbedok	bedokbm					english	heatselfherbtm	FALSE	TRUE	FALSE	FALSE
2017-06-14	2017-06-14T10:33:28.164+08	2017-06-14T10:34:59.308+08	planbedok	bedokbm					english	heatselfother	FALSE	FALSE	FALSE	TRUE	Nothing
2017-06-14	2017-06-14T10:34:01.624+08	2017-06-14T10:39:45.403+08	planbedok	bedokbm					english	heatselfother	FALSE	FALSE	FALSE	TRUE	Green tea
2017-06-14	2017-06-14T10:37:26.372+08	2017-06-14T10:39:40.872+08	planbedok	bedokbm					english	heatselfwm	TRUE	FALSE	FALSE	FALSE																																		heatwmwhselfformfs	heatwmpurchpare
2017-06-14	2017-06-14T10:45:20.943+08	2017-06-14T10:52:40.848+08	planbedok	bedokbm					mandarin	heatselfherbtm	FALSE	TRUE	FALSE	FALSE
2017-06-14	2017-06-14T11:01:02.204+08	2017-06-14T11:05:37.391+08	planbedok	bedokbm					english	heatselfother	FALSE	FALSE	FALSE	TRUE	Water
2017-06-14	2017-06-14T11:06:05.513+08	2017-06-14T11:10:48.074+08	planbedok	bedokbm					english	heatselfother	FALSE	FALSE	FALSE	TRUE	Water
2017-06-14	2017-06-14T11:11:15.263+08	2017-06-14T11:31:05.623+08	planbedok	bedokbm					english	heatselfwm	TRUE	FALSE	FALSE	FALSE																																		heatwmwhselfformpill	heatwmpurchme
2017-06-14	2017-06-14T11:25:57.757+08	2017-06-14T11:30:49.648+08	planbedok	bedokbm					english	heatselfother	FALSE	FALSE	FALSE	TRUE	Water
2017-06-14	2017-06-14T11:34:59.480+08	2017-06-14T11:46:03.269+08	planbedok	bedokbm					english	heatselfother	FALSE	FALSE	FALSE	TRUE	Apple cider vinegar and honey
2017-06-14	2017-06-14T11:55:31.529+08	2017-06-14T11:56:40.805+08	planbedok	bedokbm					english	heatselfother	FALSE	FALSE	FALSE	TRUE	Rest
2017-06-14	2017-06-14T12:09:14.736+08	2017-06-14T12:16:00.427+08	planbedok	bedokbm					english	heatselfother	FALSE	FALSE	FALSE	TRUE	Water
2017-06-14	2017-06-14T12:11:03.080+08	2017-06-14T12:12:59.655+08	planbedok	bedokbm					english	heatselfother	FALSE	FALSE	FALSE	TRUE	Nothing
2017-06-14	2017-06-14T12:55:23.980+08	2017-06-14T12:56:53.799+08	planbedok	bedokbm					english	heatselfother	FALSE	FALSE	FALSE	TRUE	Rest
2017-06-14	2017-06-14T13:03:13.325+08	2017-06-14T13:09:43.913+08	planbedok	bedokbm					english	heatselfherbtm	FALSE	TRUE	FALSE	FALSE
2017-06-14	2017-06-14T13:13:14.219+08	2017-06-14T13:16:52.487+08	planbedok	bedokbm					english	heatselfwm	TRUE	FALSE	FALSE	FALSE																																		heatwmwhselfformcw	heatwmpurchme
2017-06-14	2017-06-14T13:18:01.947+08	2017-06-14T13:24:46.359+08	planbedok	bedokbm					english	heatselfother	FALSE	FALSE	FALSE	TRUE	Water
2017-06-14	2017-06-14T13:25:29.225+08	2017-06-14T13:27:36.753+08	planbedok	bedokbm					english	heatselfother	FALSE	FALSE	FALSE	TRUE	Rest
2017-06-14	2017-06-14T13:50:47.130+08	2017-06-14T13:54:03.323+08	planbedok	bedokbm					english	heatselfwm	TRUE	FALSE	FALSE	FALSE																																		heatwmwhselfformpill	heatwmpurchme
2017-06-14	2017-06-14T13:56:15.355+08	2017-06-14T13:57:16.258+08	planbedok	bedokbm					english	heatselfother	FALSE	FALSE	FALSE	TRUE	Nothing
2017-06-14	2017-06-14T14:24:07.636+08	2017-06-14T14:27:09.450+08	planbedok	bedokbm					english	heatselfwm heatselfherbtm	TRUE	TRUE	FALSE	FALSE																																		heatwmwhselfformpill	heatwmpurchme
2017-06-14	2017-06-14T14:29:11.759+08	2017-06-14T14:29:58.790+08	planbedok	bedokbm					english	heatselfother	FALSE	FALSE	FALSE	TRUE	Water
2017-06-14	2017-06-14T14:32:55.507+08	2017-06-14T14:37:06.059+08	planbedok	bedokbm					english	heatselfherbtm heatselfother	FALSE	TRUE	FALSE	TRUE	Water
2017-06-14	2017-06-14T14:33:43.504+08	2017-06-14T10:18:13.883+08	planbedok	bedokbm					english	heatselfwm	TRUE	FALSE	FALSE	FALSE																																		heatwmwhselfformother	heatwmpurchme
2017-06-14	2017-06-14T14:44:36.752+08	2017-06-14T14:45:31.675+08	planbedok	bedokbm					english	heatselfother	FALSE	FALSE	FALSE	TRUE	Nothing
2017-06-14	2017-06-14T15:05:55.585+08	2017-06-14T15:09:06.513+08	planbedok	bedokbm					english	heatselfherbtm	FALSE	TRUE	FALSE	FALSE
2017-06-14	2017-06-14T15:15:12.630+08	2017-06-14T15:18:03.361+08	planbedok	bedokbm					english	heatselfother	FALSE	FALSE	FALSE	TRUE	Water
2017-06-14	2017-06-14T15:22:29.072+08	2017-06-14T15:24:24.080+08	planbedok	bedokbm					english	heatselfother	FALSE	FALSE	FALSE	TRUE	Nothing
2017-06-14	2017-06-14T15:30:51.300+08	2017-06-14T15:31:54.893+08	planbedok	bedokbm					english	heatselfother	FALSE	FALSE	FALSE	TRUE	Water
2017-06-14	2017-06-14T15:45:35.095+08	2017-06-14T15:49:10.219+08	planbedok	bedokbm					mandarin	heatselfherbtm	FALSE	TRUE	FALSE	FALSE
2017-06-14	2017-06-14T16:05:06.855+08	2017-06-14T16:11:09.363+08	planbedok	bedokbm					english	heatselfherbtm	FALSE	TRUE	FALSE	FALSE
2017-06-14	2017-06-14T16:09:30.006+08	2017-06-14T16:10:44.841+08	planbedok	bedokbm					english	heatselfanitm	FALSE	FALSE	TRUE	FALSE		heatselfanisaiga	FALSE	TRUE	FALSE	FALSE	FALSE	heataniselfformcw	heatpurchpare	heatshoptmchain heatshoptmfam	FALSE	TRUE	TRUE	FALSE	FALSE	FALSE	FALSE	heatselfwhyworks heatselfwhyrec heatselfwhyafford heatselfwhyconv	TRUE	TRUE	TRUE	TRUE	FALSE	FALSE		heatselfwhyfam	FALSE	FALSE	FALSE	FALSE	TRUE	FALSE	FALSE
2017-06-14	2017-06-14T16:35:12.729+08	2017-06-14T16:38:05.746+08	planbedok	bedokbm					english	heatselfherbtm	FALSE	TRUE	FALSE	FALSE
2017-06-14	2017-06-14T16:52:52.453+08	2017-06-14T16:54:35.486+08	planbedok	bedokbm					english	heatselfanitm	FALSE	FALSE	TRUE	FALSE		heatselfanisaiga	FALSE	TRUE	FALSE	FALSE	FALSE	heataniselfformother	heatpurchme	heatshoptmchain heatshoptmfam	FALSE	TRUE	TRUE	FALSE	FALSE	FALSE	FALSE	heatselfwhydn	FALSE	FALSE	FALSE	FALSE	TRUE	FALSE
2017-06-14	2017-06-14T17:03:24.333+08	2017-06-14T17:04:26.917+08	planbedok	bedokbm					english	heatselfother	FALSE	FALSE	FALSE	TRUE	Rest
2017-06-14	2017-06-14T17:14:10.483+08	2017-06-14T17:21:12.202+08	planbedok	bedokbm					english	heatselfwm	TRUE	FALSE	FALSE	FALSE																																		heatwmwhselfformpill	heatwmpurchme
2017-06-14	2017-06-14T17:28:33.919+08	2017-06-14T17:30:10.433+08	planbedok	bedokbm					english	heatselfother	FALSE	FALSE	FALSE	TRUE	Nothing
2017-06-14	2017-06-14T17:31:37.312+08	2017-06-14T17:35:36.455+08	planbedok	bedokbm					english	heatselfherbtm	FALSE	TRUE	FALSE	FALSE
2017-06-14	2017-06-14T17:49:49.796+08	2017-06-14T17:57:28.519+08	planbedok	bedokbm					english	heatselfother	FALSE	FALSE	FALSE	TRUE	Water
2017-06-14	2017-06-14T13:26:15.008+08	2017-06-14T13:30:07.580+08	planhougang			houganghoumall			english	heatselfwm heatselfherbtm	TRUE	TRUE	FALSE	FALSE																																		heatwmwhselfformpill	heatwmpurchme
2017-06-14	2017-06-14T13:32:54.847+08	2017-06-14T13:53:42.970+08	planhougang			houganghoumall			english	heatselfwm heatselfherbtm heatselfother	TRUE	TRUE	FALSE	TRUE	Rest																																	heatwmwhselfformcw	heatwmpurchme
2017-06-14	2017-06-14T13:48:58.397+08	2017-06-14T13:53:21.623+08	planhougang			houganghoumall			mandarin	heatselfherbtm	FALSE	TRUE	FALSE	FALSE
2017-06-14	2017-06-14T13:57:59.017+08	2017-06-14T14:02:27.441+08	planhougang			houganghoumall			english	heatselfother	FALSE	FALSE	FALSE	TRUE	Drinks more water
2017-06-14	2017-06-14T14:10:30.800+08	2017-06-14T14:13:37.779+08	planhougang			houganghoumall			english	heatselfherbtm	FALSE	TRUE	FALSE	FALSE
2017-06-14	2017-06-14T14:15:55.674+08	2017-06-14T14:24:17.206+08	planhougang			houganghoumall			english	heatselfwm heatselfother	TRUE	FALSE	FALSE	TRUE	Try to leave it, let it go off first																																	heatwmwhselfformother	heatwmpurchme
2017-06-14	2017-06-14T14:31:53.285+08	2017-06-14T14:37:26.413+08	planhougang			houganghoumall			mandarin	heatselfherbtm	FALSE	TRUE	FALSE	FALSE
2017-06-14	2017-06-14T14:52:02.512+08	2017-06-14T15:04:08.428+08	planhougang			houganghoumall			mandarin	heatselfherbtm heatselfother	FALSE	TRUE	FALSE	TRUE	To avoid greasy food
2017-06-14	2017-06-14T15:24:00.223+08	2017-06-14T15:32:58.196+08	planhougang			houganghoumall			english	heatselfherbtm	FALSE	TRUE	FALSE	FALSE
2017-06-14	2017-06-14T15:45:10.028+08	2017-06-14T15:51:44.178+08	planhougang			houganghoumall			english	heatselfother	FALSE	FALSE	FALSE	TRUE	Drink water and rest
2017-06-14	2017-06-14T16:14:09.497+08	2017-06-14T16:19:41.776+08	planhougang			houganghoumall			mandarin	heatselfwm	TRUE	FALSE	FALSE	FALSE																																		heatwmwhselfformpill	heatwmpurchme
2017-06-14	2017-06-14T16:20:59.550+08	2017-06-14T16:24:07.523+08	planhougang			houganghoumall			english	heatselfherbtm	FALSE	TRUE	FALSE	FALSE
2017-06-14	2017-06-14T16:27:29.220+08	2017-06-14T16:37:37.053+08	planhougang			houganghoumall			english	heatselfwm heatselfherbtm	TRUE	TRUE	FALSE	FALSE																																		heatwmwhselfformpill	heatwmpurchme
2017-06-14	2017-06-14T16:44:18.393+08	2017-06-14T16:48:55.422+08	planhougang			houganghoumall			mandarin	heatselfwm	TRUE	FALSE	FALSE	FALSE																																		heatwmwhselfformpill	heatwmpurchme
2017-06-14	2017-06-14T18:10:59.186+08	2017-06-14T18:19:48.332+08	planhougang			houganghoumall			mandarin	heatselfherbtm heatselfother	FALSE	TRUE	FALSE	TRUE	Brew soup using onion, ginger and brown sugar
2017-06-14	2017-06-14T19:00:03.670+08	2017-06-14T19:03:24.876+08	planhougang			houganghoumall			english	heatselfwm	TRUE	FALSE	FALSE	FALSE																																		heatwmwhselfformpill	heatwmpurchpare
2017-06-14	2017-06-14T19:13:50.027+08	2017-06-14T19:20:41.209+08	planhougang			houganghoumall			english	heatselfherbtm heatselfanitm	FALSE	TRUE	TRUE	FALSE		heatselfanisaiga	FALSE	TRUE	FALSE	FALSE	FALSE	heataniselfformcw	heatpurchpare	heatshoptmchain heatshoptmfam heatshopprovi	FALSE	TRUE	TRUE	TRUE	FALSE	FALSE	FALSE	heatselfwhyworks heatselfwhyrec	TRUE	TRUE	FALSE	FALSE	FALSE	FALSE		heatselfwhyfam heatselfwhyfrie	FALSE	FALSE	FALSE	FALSE	TRUE	TRUE	FALSE
2017-06-14	2017-06-14T19:26:45.425+08	2017-06-14T19:30:40.366+08	planhougang			houganghoumall			english	heatselfherbtm	FALSE	TRUE	FALSE	FALSE
2017-06-14	2017-06-14T19:33:55.463+08	2017-06-14T19:38:28.651+08	planhougang			houganghoumall			english	heatselfherbtm	FALSE	TRUE	FALSE	FALSE
2017-06-14	2017-06-14T20:04:54.600+08	2017-06-14T20:08:59.217+08	planhougang			houganghoumall			english	heatselfherbtm	FALSE	TRUE	FALSE	FALSE
2017-06-14	2017-06-14T20:13:33.267+08	2017-06-14T20:17:35.525+08	planhougang			houganghoumall			mandarin	heatselfother	FALSE	FALSE	FALSE	TRUE	Drink water
2017-06-15	2017-06-15T13:16:14.070+08	2017-06-15T13:21:49.013+08	planhougang			houganghoumall			english	heatselfother	FALSE	FALSE	FALSE	TRUE	None
2017-06-15	2017-06-15T13:16:23.040+08	2017-06-15T13:20:48.857+08	planhougang			houganghoumall			english	heatselfwm heatselfherbtm	TRUE	TRUE	FALSE	FALSE																																		heatwmwhselfformcw	heatwmpurchme
2017-06-15	2017-06-15T13:26:28.757+08	2017-06-15T13:29:00.139+08	planhougang			houganghoumall			english	heatselfother	FALSE	FALSE	FALSE	TRUE	Water
2017-06-15	2017-06-15T13:29:16.057+08	2017-06-15T13:32:47.369+08	planhougang			houganghoumall			english	heatselfwm heatselfherbtm	TRUE	TRUE	FALSE	FALSE																																		heatwmwhselfformcw	heatwmpurchpare
2017-06-15	2017-06-15T13:34:15.360+08	2017-06-15T13:40:28.097+08	planhougang			houganghoumall			mandarin	heatselfherbtm heatselfother	FALSE	TRUE	FALSE	TRUE	Consult western doctor
2017-06-15	2017-06-15T13:35:46.122+08	2017-06-15T13:38:43.156+08	planhougang			houganghoumall			english	heatselfother	FALSE	FALSE	FALSE	TRUE	Rest
2017-06-15	2017-06-15T13:50:54.727+08	2017-06-15T13:55:22.541+08	planhougang			houganghoumall			english	heatselfherbtm	FALSE	TRUE	FALSE	FALSE
2017-06-15	2017-06-15T14:02:40.467+08	2017-06-15T14:10:20.947+08	planhougang			houganghoumall			mandarin	heatselfwm heatselfanitm	TRUE	FALSE	TRUE	FALSE		heatselfanisaiga heatselfaniother	FALSE	TRUE	FALSE	FALSE	TRUE	heataniselfformcw	heatpurchchil	heatshoptmchain	FALSE	TRUE	FALSE	FALSE	FALSE	FALSE	FALSE	heatselfwhyworks	TRUE	FALSE	FALSE	FALSE	FALSE	FALSE										heatwmwhselfformother	heatwmpurchme
2017-06-15	2017-06-15T14:05:25.173+08	2017-06-15T14:07:43.651+08	planhougang			houganghoumall			english	heatselfother	FALSE	FALSE	FALSE	TRUE	Water
2017-06-15	2017-06-15T14:16:08.497+08	2017-06-15T14:31:16.534+08	planhougang			houganghoumall			english	heatselfwm	TRUE	FALSE	FALSE	FALSE																																		heatwmwhselfformpill	heatwmpurchme
2017-06-15	2017-06-15T14:18:16.098+08	2017-06-15T14:25:31.189+08	planhougang			houganghoumall			english	heatselfherbtm	FALSE	TRUE	FALSE	FALSE
2017-06-15	2017-06-15T14:35:38.102+08	2017-06-15T14:39:56.874+08	planhougang			houganghoumall			mandarin	heatselfherbtm	FALSE	TRUE	FALSE	FALSE
2017-06-15	2017-06-15T14:46:16.995+08	2017-06-15T14:48:21.234+08	planhougang			houganghoumall			english	heatselfherbtm	FALSE	TRUE	FALSE	FALSE
2017-06-15	2017-06-15T14:49:44.936+08	2017-06-15T14:54:43.996+08	planhougang			houganghoumall			english	heatselfwm heatselfherbtm	TRUE	TRUE	FALSE	FALSE																																		heatwmwhselfformpill	heatwmpurchme
2017-06-15	2017-06-15T14:51:05.643+08	2017-06-15T14:53:22.116+08	planhougang			houganghoumall			english	heatselfherbtm	FALSE	TRUE	FALSE	FALSE
2017-06-15	2017-06-15T15:02:11.545+08	2017-06-15T15:07:17.169+08	planhougang			houganghoumall			mandarin	heatselfwm heatselfother	TRUE	FALSE	FALSE	TRUE	Bathe																																	heatwmwhselfformpill	heatwmpurchme
2017-06-15	2017-06-15T15:06:37.088+08	2017-06-15T15:10:46.726+08	planhougang			houganghoumall			english	heatselfherbtm	FALSE	TRUE	FALSE	FALSE
2017-06-15	2017-06-15T15:33:33.516+08	2017-06-15T15:38:08.546+08	planhougang			houganghoumall			english	heatselfherbtm	FALSE	TRUE	FALSE	FALSE
2017-06-15	2017-06-15T15:36:05.240+08	2017-06-15T15:45:52.513+08	planhougang			houganghoumall			english	heatselfherbtm heatselfanitm	FALSE	TRUE	TRUE	FALSE		heatselfanisaiga	FALSE	TRUE	FALSE	FALSE	FALSE	heataniselfformcw	heatpurchme	heatshoppharm	TRUE	FALSE	FALSE	FALSE	FALSE	FALSE	FALSE	heatselfwhyworks heatselfwhyrec	TRUE	TRUE	FALSE	FALSE	FALSE	FALSE		heatselfwhyfam	FALSE	FALSE	FALSE	FALSE	TRUE	FALSE	FALSE
2017-06-15	2017-06-15T15:48:38.780+08	2017-06-15T15:53:57.163+08	planhougang			houganghoumall			mandarin	heatselfherbtm heatselfother	FALSE	TRUE	FALSE	TRUE	Fruits, drink water
2017-06-15	2017-06-15T15:50:06.664+08	2017-06-15T15:53:49.598+08	planhougang			houganghoumall			english	heatselfherbtm heatselfanitm	FALSE	TRUE	TRUE	FALSE		heatselfanisaiga	FALSE	TRUE	FALSE	FALSE	FALSE	heataniselfformcw	heatpurchme	heatshoptmchain heatshoptmfam	FALSE	TRUE	TRUE	FALSE	FALSE	FALSE	FALSE	heatselfwhyworks heatselfwhyafford heatselfwhyconv	TRUE	FALSE	TRUE	TRUE	FALSE	FALSE
2017-06-15	2017-06-15T16:14:12.448+08	2017-06-15T16:15:32.150+08	planhougang			houganghoumall			english	heatselfherbtm	FALSE	TRUE	FALSE	FALSE
2017-06-15	2017-06-15T16:35:38.740+08	2017-06-15T16:40:56.765+08	planhougang			houganghoumall			english	heatselfherbtm	FALSE	TRUE	FALSE	FALSE
2017-06-15	2017-06-15T16:42:49.152+08	2017-06-15T16:46:47.195+08	planhougang			houganghoumall			english	heatselfherbtm heatselfanitm	FALSE	TRUE	TRUE	FALSE		heatselfanisaiga	FALSE	TRUE	FALSE	FALSE	FALSE	heataniselfformcw	heatpurchme	heatshoptmchain heatshoptmfam	FALSE	TRUE	TRUE	FALSE	FALSE	FALSE	FALSE	heatselfwhyworks heatselfwhyrec	TRUE	TRUE	FALSE	FALSE	FALSE	FALSE		heatselfwhyfam	FALSE	FALSE	FALSE	FALSE	TRUE	FALSE	FALSE
2017-06-15	2017-06-15T17:03:05.110+08	2017-06-15T17:05:51.688+08	planhougang			houganghoumall			english	heatselfherbtm heatselfanitm	FALSE	TRUE	TRUE	FALSE		heatselfanisaiga	FALSE	TRUE	FALSE	FALSE	FALSE	heataniselfformcw	heatpurchpare	heatshoptmchain heatshoptmfam	FALSE	TRUE	TRUE	FALSE	FALSE	FALSE	FALSE	heatselfwhyrec heatselfwhyafford	FALSE	TRUE	TRUE	FALSE	FALSE	FALSE		heatselfwhyfam	FALSE	FALSE	FALSE	FALSE	TRUE	FALSE	FALSE
2017-06-15	2017-06-15T17:17:27.589+08	2017-06-15T17:22:17.646+08	planhougang			houganghoumall			english	heatselfother	FALSE	FALSE	FALSE	TRUE	Drink water
2017-06-15	2017-06-15T17:18:47.780+08	2017-06-15T17:27:35.635+08	planhougang			houganghoumall			english	heatselfother	FALSE	FALSE	FALSE	TRUE	Coke salt
2017-06-15	2017-06-15T17:24:56.284+08	2017-06-15T17:29:43.051+08	planhougang			houganghoumall			english	heatselfwm	TRUE	FALSE	FALSE	FALSE																																		heatwmwhselfformpill	heatwmpurchme
2017-06-15	2017-06-15T18:30:09.446+08	2017-06-15T18:36:42.467+08	planhougang			houganghoumall			mandarin	heatselfother	FALSE	FALSE	FALSE	TRUE	Drink water, sleep
2017-06-15	2017-06-15T19:05:34.791+08	2017-06-15T19:11:24.872+08	planhougang			houganghoumall			mandarin	heatselfwm heatselfherbtm	TRUE	TRUE	FALSE	FALSE																																		heatwmwhselfformpill	heatwmpurchspou
2017-06-15	2017-06-15T19:27:53.851+08	2017-06-15T19:31:08.325+08	planhougang			houganghoumall			english	heatselfherbtm	FALSE	TRUE	FALSE	FALSE
2017-06-15	2017-06-15T19:29:45.219+08	2017-06-15T19:36:00.829+08	planhougang			houganghoumall			english	heatselfother	FALSE	FALSE	FALSE	TRUE	See doctor
2017-06-15	2017-06-15T19:34:08.845+08	2017-06-15T19:35:02.443+08	planhougang			houganghoumall			english	heatselfherbtm	FALSE	TRUE	FALSE	FALSE
2017-06-15	2017-06-15T19:41:06.617+08	2017-06-15T19:44:48.080+08	planhougang			houganghoumall			english	heatselfwm	TRUE	FALSE	FALSE	FALSE																																		heatwmwhselfformpill	heatwmpurchme
2017-06-15	2017-06-15T20:05:46.096+08	2017-06-15T20:09:33.519+08	planhougang			houganghoumall			english	heatselfwm heatselfherbtm	TRUE	TRUE	FALSE	FALSE																																		heatwmwhselfformpill	heatwmpurchme
2017-06-15	2017-06-15T20:29:39.466+08	2017-06-15T20:32:14.629+08	planhougang			houganghoumall			english	heatselfother	FALSE	FALSE	FALSE	TRUE	Honey
2017-06-17	2017-06-17T13:09:13.382+08	2017-06-17T13:14:15.880+08	planjurong		jurongtjsc				english	heatselfherbtm	FALSE	TRUE	FALSE	FALSE
2017-06-17	2017-06-17T13:16:58.825+08	2017-06-17T13:19:04.919+08	planjurong		jurongtjsc				english	heatselfother	FALSE	FALSE	FALSE	TRUE	Water
2017-06-17	2017-06-17T13:20:33.515+08	2017-06-17T13:24:17.226+08	planjurong		jurongtjsc				english	heatselfherbtm	FALSE	TRUE	FALSE	FALSE
2017-06-17	2017-06-17T13:20:39.782+08	2017-06-17T13:27:08.392+08	planjurong		jurongtjsc				mandarin	heatselfwm heatselfherbtm	TRUE	TRUE	FALSE	FALSE																																		heatwmwhselfformpill	heatwmpurchme
2017-06-17	2017-06-17T13:24:39.289+08	2017-06-17T13:29:21.814+08	planjurong		jurongtjsc				english	heatselfherbtm	FALSE	TRUE	FALSE	FALSE
2017-06-17	2017-06-17T13:29:57.034+08	2017-06-17T13:39:23.986+08	planjurong		jurongtjsc				mandarin	heatselfherbtm	FALSE	TRUE	FALSE	FALSE
2017-06-17	2017-06-17T13:33:13.570+08	2017-06-17T13:34:08.422+08	planjurong		jurongtjsc				english	heatselfwm	TRUE	FALSE	FALSE	FALSE																																		heatwmwhselfformcw	heatwmpurchme
2017-06-17	2017-06-17T13:35:54.438+08	2017-06-17T13:40:19.496+08	planjurong		jurongtjsc				english	heatselfherbtm heatselfanitm	FALSE	TRUE	TRUE	FALSE		heatselfanisaiga	FALSE	TRUE	FALSE	FALSE	FALSE	heataniselfformcw	heatpurchpare	heatshoptmchain heatshoptmfam	FALSE	TRUE	TRUE	FALSE	FALSE	FALSE	FALSE	heatselfwhyworks heatselfwhyrec	TRUE	TRUE	FALSE	FALSE	FALSE	FALSE		heatselfwhyfam	FALSE	FALSE	FALSE	FALSE	TRUE	FALSE	FALSE
2017-06-17	2017-06-17T13:41:00.661+08	2017-06-17T13:45:02.042+08	planjurong		jurongtjsc				english	heatselfwm heatselfherbtm	TRUE	TRUE	FALSE	FALSE																																		heatwmwhselfformcw	heatwmpurchme
2017-06-17	2017-06-17T13:44:49.190+08	2017-06-17T14:03:13.414+08	planjurong		jurongtjsc				english	heatselfwm	TRUE	FALSE	FALSE	FALSE																																		heatwmwhselfformpill	heatwmpurchother
2017-06-17	2017-06-17T13:59:17.003+08	2017-06-17T14:00:56.844+08	planjurong		jurongtjsc				english	heatselfherbtm	FALSE	TRUE	FALSE	FALSE
2017-06-17	2017-06-17T14:05:36.283+08	2017-06-17T14:06:32.397+08	planjurong		jurongtjsc				english	heatselfother	FALSE	FALSE	FALSE	TRUE	Water
2017-06-17	2017-06-17T14:10:32.119+08	2017-06-17T14:15:04.998+08	planjurong		jurongtjsc				mandarin	heatselfherbtm	FALSE	TRUE	FALSE	FALSE
2017-06-17	2017-06-17T14:18:09.195+08	2017-06-17T14:26:24.566+08	planjurong		jurongtjsc				mandarin	heatselfherbtm heatselfother	FALSE	TRUE	FALSE	TRUE	Consult doctor
2017-06-17	2017-06-17T14:26:33.164+08	2017-06-17T14:32:41.016+08	planjurong		jurongtjsc				english	heatselfherbtm heatselfanitm	FALSE	TRUE	TRUE	FALSE		heatselfanisaiga	FALSE	TRUE	FALSE	FALSE	FALSE	heataniselfformfs	heatpurchme	heatshoptmchain heatshoptmfam	FALSE	TRUE	TRUE	FALSE	FALSE	FALSE	FALSE	heatselfwhyworks heatselfwhyrec	TRUE	TRUE	FALSE	FALSE	FALSE	FALSE		heatselfwhytcmprac heatselfwhytcmshop heatselfwhyfam	FALSE	TRUE	FALSE	TRUE	TRUE	FALSE	FALSE
2017-06-17	2017-06-17T14:38:05.163+08	2017-06-17T14:42:21.623+08	planjurong		jurongtjsc				english	heatselfwm	TRUE	FALSE	FALSE	FALSE																																		heatwmwhselfformpill	heatwmpurchme
2017-06-17	2017-06-17T14:44:27.675+08	2017-06-17T14:49:40.915+08	planjurong		jurongtjsc				mandarin	heatselfherbtm	FALSE	TRUE	FALSE	FALSE
2017-06-17	2017-06-17T14:54:49.302+08	2017-06-17T14:59:32.195+08	planjurong		jurongtjsc				english	heatselfherbtm	FALSE	TRUE	FALSE	FALSE
2017-06-17	2017-06-17T15:33:19.746+08	2017-06-17T15:34:55.142+08	planjurong		jurongtjsc				english	heatselfherbtm	FALSE	TRUE	FALSE	FALSE
2017-06-17	2017-06-17T16:10:21.296+08	2017-06-17T16:11:53.019+08	planjurong		jurongtjsc				english	heatselfwm	TRUE	FALSE	FALSE	FALSE																																		heatwmwhselfformcw	heatwmpurchme
2017-06-17	2017-06-17T16:10:44.356+08	2017-06-17T16:17:33.366+08	planjurong		jurongtjsc				mandarin	heatselfother	FALSE	FALSE	FALSE	TRUE	Chinese flu medicine
2017-06-17	2017-06-17T16:25:02.566+08	2017-06-17T16:28:42.975+08	planjurong		jurongtjsc				mandarin	heatselfwm	TRUE	FALSE	FALSE	FALSE																																		heatwmwhselfformother	heatwmpurchme
2017-06-17	2017-06-17T16:25:49.903+08	2017-06-17T16:32:12.135+08	planjurong		jurongtjsc				english	heatselfherbtm	FALSE	TRUE	FALSE	FALSE
2017-06-17	2017-06-17T16:33:46.124+08	2017-06-17T16:37:15.932+08	planjurong		jurongtjsc				mandarin	heatselfother	FALSE	FALSE	FALSE	TRUE	Bathe, drink water
2017-06-17	2017-06-17T16:39:29.782+08	2017-06-17T16:40:50.586+08	planjurong		jurongtjsc				english	heatselfherbtm	FALSE	TRUE	FALSE	FALSE
2017-06-17	2017-06-17T16:43:36.784+08	2017-06-17T16:44:42.292+08	planjurong		jurongtjsc				english	heatselfanitm	FALSE	FALSE	TRUE	FALSE		heatselfanisaiga	FALSE	TRUE	FALSE	FALSE	FALSE	heataniselfformcw	heatpurchme	heatshoptmchain heatshoptmfam	FALSE	TRUE	TRUE	FALSE	FALSE	FALSE	FALSE	heatselfwhyrec	FALSE	TRUE	FALSE	FALSE	FALSE	FALSE		heatselfwhytcmprac heatselfwhytcmshop heatselfwhyfam	FALSE	TRUE	FALSE	TRUE	TRUE	FALSE	FALSE
2017-06-17	2017-06-17T16:59:03.064+08	2017-06-17T17:03:22.149+08	planjurong		jurongtjsc				mandarin	heatselfanitm	FALSE	FALSE	TRUE	FALSE		heatselfanisaiga	FALSE	TRUE	FALSE	FALSE	FALSE	heataniselfformcw	heatpurchme	heatshoptmfam	FALSE	FALSE	TRUE	FALSE	FALSE	FALSE	FALSE	heatselfwhyworks heatselfwhyother	TRUE	FALSE	FALSE	FALSE	FALSE	TRUE	Fast
2017-06-17	2017-06-17T17:04:45.765+08	2017-06-17T17:10:09.347+08	planjurong		jurongtjsc				mandarin	heatselfwm	TRUE	FALSE	FALSE	FALSE																																		heatwmwhselfformpill	heatwmpurchme
2017-06-17	2017-06-17T17:13:12.350+08	2017-06-17T17:15:02.957+08	planjurong		jurongtjsc				english	heatselfherbtm	FALSE	TRUE	FALSE	FALSE
2017-06-17	2017-06-17T17:16:47.686+08	2017-06-17T17:28:02.126+08	planjurong		jurongtjsc				english	heatselfherbtm heatselfanitm	FALSE	TRUE	TRUE	FALSE		heatselfanisaiga	FALSE	TRUE	FALSE	FALSE	FALSE	heataniselfformfs	heatpurchme	heatshoptmchain heatshoptmfam	FALSE	TRUE	TRUE	FALSE	FALSE	FALSE	FALSE	heatselfwhyworks heatselfwhyrec	TRUE	TRUE	FALSE	FALSE	FALSE	FALSE		heatselfwhyfam	FALSE	FALSE	FALSE	FALSE	TRUE	FALSE	FALSE
2017-06-17	2017-06-17T17:19:25.021+08	2017-06-17T17:24:03.747+08	planjurong		jurongtjsc				mandarin	heatselfwm heatselfherbtm	TRUE	TRUE	FALSE	FALSE																																		heatwmwhselfformpill	heatwmpurchme
2017-06-17	2017-06-17T17:25:35.508+08	2017-06-17T17:27:08.658+08	planjurong		jurongtjsc				english	heatselfanitm	FALSE	FALSE	TRUE	FALSE		heatselfanisaiga	FALSE	TRUE	FALSE	FALSE	FALSE	heataniselfformfs	heatpurchme	heatshoptmchain heatshoptmfam	FALSE	TRUE	TRUE	FALSE	FALSE	FALSE	FALSE	heatselfwhyworks heatselfwhyrec	TRUE	TRUE	FALSE	FALSE	FALSE	FALSE		heatselfwhyfam	FALSE	FALSE	FALSE	FALSE	TRUE	FALSE	FALSE
2017-06-17	2017-06-17T17:35:04.799+08	2017-06-17T17:38:29.966+08	planjurong		jurongtjsc				english	heatselfherbtm	FALSE	TRUE	FALSE	FALSE
2017-06-17	2017-06-17T17:38:49.266+08	2017-06-17T17:42:18.178+08	planjurong		jurongtjsc				english	heatselfherbtm	FALSE	TRUE	FALSE	FALSE
2017-06-17	2017-06-17T17:52:26.926+08	2017-06-17T17:54:10.118+08	planjurong		jurongtjsc				english	heatselfherbtm	FALSE	TRUE	FALSE	FALSE
2017-06-17	2017-06-17T17:57:00.862+08	2017-06-17T18:00:25.940+08	planjurong		jurongtjsc				english	heatselfherbtm	FALSE	TRUE	FALSE	FALSE
2017-06-17	2017-06-17T19:10:36.863+08	2017-06-17T19:19:00.802+08	planjurong		jurongtjsc				mandarin	heatselfherbtm	FALSE	TRUE	FALSE	FALSE
2017-06-17	2017-06-17T19:11:35.732+08	2017-06-17T19:13:30.094+08	planjurong		jurongtjsc				english	heatselfherbtm	FALSE	TRUE	FALSE	FALSE
2017-06-17	2017-06-17T19:19:21.896+08	2017-06-17T19:21:04.850+08	planjurong		jurongtjsc				english	heatselfwm heatselfherbtm	TRUE	TRUE	FALSE	FALSE																																		heatwmwhselfformcw	heatwmpurchme
2017-06-17	2017-06-17T19:26:47.837+08	2017-06-17T19:31:54.711+08	planjurong		jurongtjsc				english	heatselfherbtm	FALSE	TRUE	FALSE	FALSE
2017-06-17	2017-06-17T19:29:08.641+08	2017-06-17T19:31:14.296+08	planjurong		jurongtjsc				english	heatselfwm heatselfherbtm	TRUE	TRUE	FALSE	FALSE																																		heatwmwhselfformcw	heatwmpurchme
2017-06-17	2017-06-17T19:33:37.180+08	2017-06-17T19:37:09.465+08	planjurong		jurongtjsc				mandarin	heatselfherbtm	FALSE	TRUE	FALSE	FALSE
2017-06-17	2017-06-17T19:55:40.110+08	2017-06-17T19:58:50.210+08	planjurong		jurongtjsc				english	heatselfwm	TRUE	FALSE	FALSE	FALSE																																		heatwmwhselfformpill	heatwmpurchme
2017-06-17	2017-06-17T20:00:14.239+08	2017-06-17T20:05:55.752+08	planjurong		jurongtjsc				english	heatselfwm heatselfherbtm	TRUE	TRUE	FALSE	FALSE																																		heatwmwhselfformpill	heatwmpurchme
2017-06-17	2017-06-17T20:06:13.318+08	2017-06-17T20:08:05.328+08	planjurong		jurongtjsc				english	heatselfwm heatselfherbtm	TRUE	TRUE	FALSE	FALSE																																		heatwmwhselfformcw	heatwmpurchme
2017-06-17	2017-06-17T20:08:06.983+08	2017-06-17T20:14:21.795+08	planjurong		jurongtjsc				english	heatselfherbtm heatselfanitm	FALSE	TRUE	TRUE	FALSE		heatselfanisaiga	FALSE	TRUE	FALSE	FALSE	FALSE	heataniselfformcw	heatpurchme	heatshoptmchain	FALSE	TRUE	FALSE	FALSE	FALSE	FALSE	FALSE	heatselfwhyworks heatselfwhyafford heatselfwhyconv	TRUE	FALSE	TRUE	TRUE	FALSE	FALSE
2017-06-17	2017-06-17T20:17:09.504+08	2017-06-17T20:21:27.560+08	planjurong		jurongtjsc				english	heatselfherbtm heatselfanitm	FALSE	TRUE	TRUE	FALSE		heatselfanisaiga	FALSE	TRUE	FALSE	FALSE	FALSE	heataniselfformcw	heatpurchme	heatshoptmchain heatshoptmfam	FALSE	TRUE	TRUE	FALSE	FALSE	FALSE	FALSE	heatselfwhyworks heatselfwhyrec	TRUE	TRUE	FALSE	FALSE	FALSE	FALSE		heatselfwhyfam	FALSE	FALSE	FALSE	FALSE	TRUE	FALSE	FALSE
2017-06-17	2017-06-17T20:25:32.284+08	2017-06-17T20:32:28.639+08	planjurong		jurongtjsc				mandarin	heatselfother	FALSE	FALSE	FALSE	TRUE	Consult western doctor
2017-06-17	2017-06-17T20:26:38.635+08	2017-06-17T20:28:40.325+08	planjurong		jurongtjsc				english	heatselfanitm	FALSE	FALSE	TRUE	FALSE		heatselfanisaiga	FALSE	TRUE	FALSE	FALSE	FALSE	heataniselfformcw	heatpurchme	heatshoptmchain heatshoptmfam	FALSE	TRUE	TRUE	FALSE	FALSE	FALSE	FALSE	heatselfwhyworks	TRUE	FALSE	FALSE	FALSE	FALSE	FALSE
2017-06-17	2017-06-17T20:34:51.208+08	2017-06-17T20:38:58.817+08	planjurong		jurongtjsc				english	heatselfwm heatselfherbtm heatselfanitm	TRUE	TRUE	TRUE	FALSE		heatselfanisaiga	FALSE	TRUE	FALSE	FALSE	FALSE	heataniselfformcw	heatpurchme	heatshoptmchain heatshoptmfam	FALSE	TRUE	TRUE	FALSE	FALSE	FALSE	FALSE	heatselfwhyworks	TRUE	FALSE	FALSE	FALSE	FALSE	FALSE										heatwmwhselfformcw	heatwmpurchme
2017-06-17	2017-06-17T20:44:41.116+08	2017-06-17T20:49:30.706+08	planjurong		jurongtjsc				mandarin	heatselfwm heatselfanitm	TRUE	FALSE	TRUE	FALSE		heatselfanisaiga	FALSE	TRUE	FALSE	FALSE	FALSE	heataniselfformfs	heatpurchpare	heatshoptmchain	FALSE	TRUE	FALSE	FALSE	FALSE	FALSE	FALSE	heatselfwhyworks	TRUE	FALSE	FALSE	FALSE	FALSE	FALSE										heatwmwhselfformpill	heatwmpurchme
2017-06-17	2017-06-17T20:49:31.770+08	2017-06-17T20:50:46.791+08	planjurong		jurongtjsc				english	heatselfherbtm	FALSE	TRUE	FALSE	FALSE
2017-06-17	2017-06-17T20:54:11.834+08	2017-06-17T20:57:33.012+08	planjurong		jurongtjsc				english	heatselfherbtm	FALSE	TRUE	FALSE	FALSE
2017-06-17	2017-06-17T16:30:40.508+08	2017-06-17T18:33:04.705+08	plansengkang					sengkangrm	english	heatselfherbtm	FALSE	TRUE	FALSE	FALSE
2017-06-17	2017-06-17T17:09:12.052+08	2017-06-17T17:16:18.106+08	plansengkang					sengkangrm	english	heatselfother	FALSE	FALSE	FALSE	TRUE	Water
2017-06-17	2017-06-17T17:18:07.665+08	2017-06-17T17:21:02.400+08	plansengkang					sengkangrm	english	heatselfherbtm	FALSE	TRUE	FALSE	FALSE
2017-06-17	2017-06-17T17:20:32.797+08	2017-06-17T17:28:48.930+08	plansengkang					sengkangrm	english	heatselfother	FALSE	FALSE	FALSE	TRUE	Nothing
2017-06-17	2017-06-17T17:29:07.568+08	2017-06-17T17:45:10.682+08	plansengkang					sengkangrm	english	heatselfwm	TRUE	FALSE	FALSE	FALSE																																		heatwmwhselfformpill	heatwmpurchpare
2017-06-17	2017-06-17T17:40:06.648+08	2017-06-17T17:42:03.597+08	plansengkang					sengkangrm	english	heatselfother	FALSE	FALSE	FALSE	TRUE	Fruit juice
2017-06-17	2017-06-17T18:26:10.884+08	2017-06-17T18:28:21.721+08	plansengkang					sengkangrm	english	heatselfother	FALSE	FALSE	FALSE	TRUE	Nothing
2017-06-17	2017-06-17T18:29:29.804+08	2017-06-17T18:50:43.746+08	plansengkang					sengkangrm	english	heatselfother	FALSE	FALSE	FALSE	TRUE	Water
2017-06-17	2017-06-17T18:33:52.666+08	2017-06-17T18:37:56.284+08	plansengkang					sengkangrm	mandarin	heatselfherbtm	FALSE	TRUE	FALSE	FALSE
2017-06-17	2017-06-17T18:42:42.985+08	2017-06-17T18:47:03.671+08	plansengkang					sengkangrm	english	heatselfother	FALSE	FALSE	FALSE	TRUE	Water
2017-06-17	2017-06-17T18:57:39.166+08	2017-06-17T18:59:02.286+08	plansengkang					sengkangrm	english	heatselfother	FALSE	FALSE	FALSE	TRUE	Eat fruit
2017-06-17	2017-06-17T19:01:23.510+08	2017-06-17T19:21:04.124+08	plansengkang					sengkangrm	english	heatselfwm	TRUE	FALSE	FALSE	FALSE																																		heatwmwhselfformother	heatwmpurchme
2017-06-17	2017-06-17T19:05:50.656+08	2017-06-17T19:09:46.663+08	plansengkang					sengkangrm	english	heatselfherbtm	FALSE	TRUE	FALSE	FALSE
2017-06-17	2017-06-17T19:14:50.284+08	2017-06-17T19:18:07.919+08	plansengkang					sengkangrm	english	heatselfherbtm	FALSE	TRUE	FALSE	FALSE
2017-06-17	2017-06-17T19:44:18.611+08	2017-06-17T19:49:16.168+08	plansengkang					sengkangrm	english	heatselfherbtm	FALSE	TRUE	FALSE	FALSE
2017-06-17	2017-06-17T19:48:20.023+08	2017-06-17T19:49:48.350+08	plansengkang					sengkangrm	english	heatselfother	FALSE	FALSE	FALSE	TRUE	No treatment
2017-06-17	2017-06-17T20:02:16.688+08	2017-06-17T20:03:50.487+08	plansengkang					sengkangrm	english	heatselfother	FALSE	FALSE	FALSE	TRUE	Water
2017-06-17	2017-06-17T20:36:11.262+08	2017-06-17T20:37:32.317+08	plansengkang					sengkangrm	english	heatselfwm	TRUE	FALSE	FALSE	FALSE																																		heatwmwhselfformcw	heatwmpurchme
2017-06-17	2017-06-17T20:40:08.900+08	2017-06-17T20:45:55.601+08	plansengkang					sengkangrm	mandarin	heatselfherbtm	FALSE	TRUE	FALSE	FALSE
2017-06-17	2017-06-17T13:08:24.049+08	2017-06-17T13:09:19.882+08	plantampines				tampinesps		english	heatselfother	FALSE	FALSE	FALSE	TRUE	Water
2017-06-17	2017-06-17T13:25:01.794+08	2017-06-17T13:26:01.685+08	plantampines				tampinesps		english	heatselfother	FALSE	FALSE	FALSE	TRUE	Water
2017-06-17	2017-06-17T13:29:52.947+08	2017-06-17T13:33:14.455+08	plantampines				tampinesps		english	heatselfother	FALSE	FALSE	FALSE	TRUE	Water
2017-06-17	2017-06-17T13:35:06.784+08	2017-06-17T13:37:23.351+08	plantampines				tampinesps		english	heatselfherbtm	FALSE	TRUE	FALSE	FALSE
2017-06-17	2017-06-17T13:37:30.972+08	2017-06-17T13:42:53.412+08	plantampines				tampinesps		mandarin	heatselfherbtm	FALSE	TRUE	FALSE	FALSE
2017-06-17	2017-06-17T13:42:03.751+08	2017-06-17T13:43:30.953+08	plantampines				tampinesps		english	heatselfother	FALSE	FALSE	FALSE	TRUE	Water
2017-06-17	2017-06-17T13:48:06.517+08	2017-06-17T13:51:02.224+08	plantampines				tampinesps		english	heatselfwm	TRUE	FALSE	FALSE	FALSE																																		heatwmwhselfformpill	heatwmpurchme
2017-06-17	2017-06-17T14:12:03.797+08	2017-06-17T14:14:30.702+08	plantampines				tampinesps		english	heatselfother	FALSE	FALSE	FALSE	TRUE	Water and rest
2017-06-17	2017-06-17T14:16:13.872+08	2017-06-17T15:14:15.871+08	plantampines				tampinesps		english	heatselfherbtm	FALSE	TRUE	FALSE	FALSE
2017-06-17	2017-06-17T14:17:26.689+08	2017-06-17T14:21:38.256+08	plantampines				tampinesps		english	heatselfherbtm	FALSE	TRUE	FALSE	FALSE
2017-06-17	2017-06-17T14:22:13.086+08	2017-06-17T14:30:22.505+08	plantampines				tampinesps		english	heatselfother	FALSE	FALSE	FALSE	TRUE	Rest
2017-06-17	2017-06-17T14:30:00.802+08	2017-06-17T14:31:52.724+08	plantampines				tampinesps		english	heatselfother	FALSE	FALSE	FALSE	TRUE	Nothing
2017-06-17	2017-06-17T14:30:30.980+08	2017-06-17T14:47:00.982+08	plantampines				tampinesps		mandarin	heatselfherbtm	FALSE	TRUE	FALSE	FALSE
2017-06-17	2017-06-17T14:33:57.319+08	2017-06-17T15:07:32.513+08	plantampines				tampinesps		english	heatselfherbtm	FALSE	TRUE	FALSE	FALSE
2017-06-17	2017-06-17T14:38:19.312+08	2017-06-17T15:37:12.331+08	plantampines				tampinesps		english	heatselfother	FALSE	FALSE	FALSE	TRUE	Nothing
2017-06-17	2017-06-17T15:07:07.561+08	2017-06-17T15:13:24.541+08	plantampines				tampinesps		english	heatselfother	FALSE	FALSE	FALSE	TRUE	Nothing
2017-06-17	2017-06-17T15:30:33.352+08	2017-06-17T15:32:42.992+08	plantampines				tampinesps		mandarin	heatselfanitm	FALSE	FALSE	TRUE	FALSE		heatselfanisaiga	FALSE	TRUE	FALSE	FALSE	FALSE	heataniselfformcw	heatpurchme	heatshoptmchain heatshoptmfam	FALSE	TRUE	TRUE	FALSE	FALSE	FALSE	FALSE	heatselfwhyother	FALSE	FALSE	FALSE	FALSE	FALSE	TRUE	Tradition
2017-06-17	2017-06-17T15:46:55.851+08	2017-06-17T15:48:23.128+08	plantampines				tampinesps		mandarin	heatselfwm	TRUE	FALSE	FALSE	FALSE																																		heatwmwhselfformpill	heatwmpurchme
2017-06-17	2017-06-17T15:52:56.766+08	2017-06-17T16:05:12.959+08	plantampines				tampinesps		english	heatselfother	FALSE	FALSE	FALSE	TRUE	No treatment
2017-06-17	2017-06-17T16:04:49.445+08	2017-06-17T16:07:15.651+08	plantampines				tampinesps		english	heatselfwm	TRUE	FALSE	FALSE	FALSE																																		heatwmwhselfformpill	heatwmpurchme
2017-06-17	2017-06-17T16:21:26.491+08	2017-06-17T16:24:18.917+08	plantampines				tampinesps		english	heatselfherbtm	FALSE	TRUE	FALSE	FALSE
2017-06-17	2017-06-17T16:26:06.195+08	2017-06-17T16:27:19.473+08	plantampines				tampinesps		english	heatselfother	FALSE	FALSE	FALSE	TRUE	Nothing
2017-06-18	2017-06-18T10:37:41.312+08	2017-06-18T10:43:57.907+08	planhougang			houganghoumall			mandarin	heatselfanitm	FALSE	FALSE	TRUE	FALSE		heatselfanisaiga	FALSE	TRUE	FALSE	FALSE	FALSE	heataniselfformfs	heatpurchme	heatshoptmfam	FALSE	FALSE	TRUE	FALSE	FALSE	FALSE	FALSE	heatselfwhyworks heatselfwhyother	TRUE	FALSE	FALSE	FALSE	FALSE	TRUE	Already consuming a lot of Western medicine
2017-06-18	2017-06-18T10:42:00.117+08	2017-06-18T10:45:32.541+08	planhougang			houganghoumall			english	heatselfherbtm heatselfanitm	FALSE	TRUE	TRUE	FALSE		heatselfanisaiga	FALSE	TRUE	FALSE	FALSE	FALSE	heataniselfformcw	heatpurchme	heatshoptmchain heatshoptmfam	FALSE	TRUE	TRUE	FALSE	FALSE	FALSE	FALSE	heatselfwhyworks heatselfwhyrec	TRUE	TRUE	FALSE	FALSE	FALSE	FALSE		heatselfwhytcmshop heatselfwhyrecother	FALSE	FALSE	FALSE	TRUE	FALSE	FALSE	TRUE
2017-06-18	2017-06-18T10:45:59.334+08	2017-06-18T10:51:42.121+08	planhougang			houganghoumall			mandarin	heatselfother	FALSE	FALSE	FALSE	TRUE	Consult doctor
2017-06-18	2017-06-18T10:57:26.412+08	2017-06-18T11:02:44.604+08	planhougang			houganghoumall			english	heatselfherbtm	FALSE	TRUE	FALSE	FALSE
2017-06-18	2017-06-18T11:02:12.706+08	2017-06-18T11:07:06.206+08	planhougang			houganghoumall			mandarin	heatselfherbtm	FALSE	TRUE	FALSE	FALSE
2017-06-18	2017-06-18T11:04:47.988+08	2017-06-18T11:07:54.325+08	planhougang			houganghoumall			english	heatselfherbtm	FALSE	TRUE	FALSE	FALSE
2017-06-18	2017-06-18T12:27:30.338+08	2017-06-18T12:30:08.643+08	planhougang			houganghoumall			english	heatselfherbtm	FALSE	TRUE	FALSE	FALSE
2017-06-18	2017-06-18T12:32:52.200+08	2017-06-18T12:34:59.462+08	planhougang			houganghoumall			english	heatselfherbtm	FALSE	TRUE	FALSE	FALSE
2017-06-18	2017-06-18T12:37:32.947+08	2017-06-18T12:39:07.601+08	planhougang			houganghoumall			english	heatselfherbtm	FALSE	TRUE	FALSE	FALSE
2017-06-18	2017-06-18T12:37:57.772+08	2017-06-18T12:41:30.083+08	planhougang			houganghoumall			english	heatselfherbtm	FALSE	TRUE	FALSE	FALSE
2017-06-18	2017-06-18T12:46:05.132+08	2017-06-18T12:50:31.598+08	planhougang			houganghoumall			english	heatselfwm heatselfherbtm	TRUE	TRUE	FALSE	FALSE																																		heatwmwhselfformcw	heatwmpurchme
2017-06-18	2017-06-18T12:52:15.736+08	2017-06-18T12:57:26.559+08	planhougang			houganghoumall			english	heatselfherbtm	FALSE	TRUE	FALSE	FALSE
2017-06-18	2017-06-18T13:08:42.465+08	2017-06-18T13:16:00.398+08	planhougang			houganghoumall			english	heatselfherbtm	FALSE	TRUE	FALSE	FALSE
2017-06-18	2017-06-18T13:13:18.491+08	2017-06-18T13:21:25.566+08	planhougang			houganghoumall			english	heatselfherbtm heatselfanitm	FALSE	TRUE	TRUE	FALSE		heatselfanisaiga	FALSE	TRUE	FALSE	FALSE	FALSE	heataniselfformcw	heatpurchme	heatshoptmfam heatshopprovi heatshopsuper	FALSE	FALSE	TRUE	TRUE	TRUE	FALSE	FALSE	heatselfwhyworks heatselfwhyrec heatselfwhyafford heatselfwhyconv	TRUE	TRUE	TRUE	TRUE	FALSE	FALSE		heatselfwhyfam	FALSE	FALSE	FALSE	FALSE	TRUE	FALSE	FALSE
2017-06-18	2017-06-18T13:43:26.955+08	2017-06-18T13:46:45.632+08	planhougang			houganghoumall			english	heatselfherbtm	FALSE	TRUE	FALSE	FALSE
2017-06-18	2017-06-18T13:45:51.414+08	2017-06-18T13:51:55.833+08	planhougang			houganghoumall			english	heatselfother	FALSE	FALSE	FALSE	TRUE	Plant that reduces heatiness (can't rmb name)
2017-06-18	2017-06-18T13:57:11.891+08	2017-06-18T13:59:17.227+08	planhougang			houganghoumall			english	heatselfherbtm	FALSE	TRUE	FALSE	FALSE
2017-06-18	2017-06-18T14:20:05.295+08	2017-06-18T14:45:10.285+08	planhougang			houganghoumall			english	heatselfherbtm	FALSE	TRUE	FALSE	FALSE
2017-06-18	2017-06-18T14:26:47.583+08	2017-06-18T14:34:17.299+08	planhougang			houganghoumall			mandarin	heatselfanitm	FALSE	FALSE	TRUE	FALSE		heatselfanisaiga	FALSE	TRUE	FALSE	FALSE	FALSE	heataniselfformcw	heatpurchspou	heatshoptmchain	FALSE	TRUE	FALSE	FALSE	FALSE	FALSE	FALSE	heatselfwhyrec	FALSE	TRUE	FALSE	FALSE	FALSE	FALSE		heatselfwhyfam	FALSE	FALSE	FALSE	FALSE	TRUE	FALSE	FALSE
2017-06-18	2017-06-18T14:35:34.241+08	2017-06-18T14:40:12.859+08	planhougang			houganghoumall			english	heatselfwm	TRUE	FALSE	FALSE	FALSE																																		heatwmwhselfformother	heatwmpurchme
2017-06-18	2017-06-18T14:51:51.388+08	2017-06-18T14:59:20.838+08	planhougang			houganghoumall			english	heatselfwm heatselfother	TRUE	FALSE	FALSE	TRUE	Water																																	heatwmwhselfformpill	heatwmpurchme
2017-06-18	2017-06-18T14:57:58.780+08	2017-06-18T15:01:33.434+08	planhougang			houganghoumall			english	heatselfherbtm	FALSE	TRUE	FALSE	FALSE
2017-06-18	2017-06-18T15:47:30.198+08	2017-06-18T15:50:20.218+08	planhougang			houganghoumall			english	heatselfherbtm heatselfanitm	FALSE	TRUE	TRUE	FALSE		heatselfanisaiga	FALSE	TRUE	FALSE	FALSE	FALSE	heataniselfformcw	heatpurchme	heatshoptmchain heatshoptmfam heatshopsuper	FALSE	TRUE	TRUE	FALSE	TRUE	FALSE	FALSE	heatselfwhyworks heatselfwhyrec	TRUE	TRUE	FALSE	FALSE	FALSE	FALSE		heatselfwhyfam	FALSE	FALSE	FALSE	FALSE	TRUE	FALSE	FALSE
2017-06-18	2017-06-18T16:00:02.830+08	2017-06-18T16:04:59.109+08	planhougang			houganghoumall			english	heatselfother	FALSE	FALSE	FALSE	TRUE	看医生
2017-06-18	2017-06-18T16:07:26.261+08	2017-06-18T16:08:54.860+08	planhougang			houganghoumall			english	heatselfwm heatselfanitm	TRUE	FALSE	TRUE	FALSE		heatselfanisaiga	FALSE	TRUE	FALSE	FALSE	FALSE	heataniselfformcw	heatpurchpare	heatshoptmfam	FALSE	FALSE	TRUE	FALSE	FALSE	FALSE	FALSE	heatselfwhyworks	TRUE	FALSE	FALSE	FALSE	FALSE	FALSE										heatwmwhselfformcw	heatwmpurchme
2017-06-18	2017-06-18T16:09:25.270+08	2017-06-18T16:12:59.473+08	planhougang			houganghoumall			english	heatselfherbtm	FALSE	TRUE	FALSE	FALSE
2017-06-18	2017-06-18T16:18:26.582+08	2017-06-18T16:22:53.350+08	planhougang			houganghoumall			english	heatselfother	FALSE	FALSE	FALSE	TRUE	Wait for it to pass
2017-06-18	2017-06-18T16:33:52.216+08	2017-06-18T16:35:18.812+08	planhougang			houganghoumall			english	heatselfherbtm	FALSE	TRUE	FALSE	FALSE
2017-06-18	2017-06-18T16:50:04.085+08	2017-06-18T17:00:41.960+08	planhougang			houganghoumall			mandarin	heatselfherbtm	FALSE	TRUE	FALSE	FALSE
2017-06-18	2017-06-18T17:06:55.234+08	2017-06-18T17:10:53.572+08	planhougang			houganghoumall			mandarin	heatselfherbtm	FALSE	TRUE	FALSE	FALSE
2017-06-18	2017-06-18T17:07:29.402+08	2017-06-18T17:09:09.827+08	planhougang			houganghoumall			english	heatselfherbtm	FALSE	TRUE	FALSE	FALSE
2017-06-18	2017-06-18T17:12:04.888+08	2017-06-18T17:16:12.158+08	planhougang			houganghoumall			english	heatselfherbtm	FALSE	TRUE	FALSE	FALSE
2017-06-18	2017-06-18T17:36:53.085+08	2017-06-18T17:43:36.500+08	planhougang			houganghoumall			mandarin	heatselfherbtm heatselfanitm	FALSE	TRUE	TRUE	FALSE		heatselfanisaiga	FALSE	TRUE	FALSE	FALSE	FALSE	heataniselfformfs	heatpurchme	heatshoptmfam	FALSE	FALSE	TRUE	FALSE	FALSE	FALSE	FALSE	heatselfwhyother	FALSE	FALSE	FALSE	FALSE	FALSE	TRUE	No side-effects
2017-06-18	2017-06-18T17:51:42.560+08	2017-06-18T17:55:56.313+08	planhougang			houganghoumall			english	heatselfherbtm	FALSE	TRUE	FALSE	FALSE
2017-06-18	2017-06-18T13:05:24.738+08	2017-06-18T13:06:35.664+08	plansengkang					sengkangrm	english	heatselfother	FALSE	FALSE	FALSE	TRUE	Water
2017-06-18	2017-06-18T13:07:32.043+08	2017-06-18T13:09:21.323+08	plansengkang					sengkangrm	mandarin	heatselfherbtm heatselfanitm	FALSE	TRUE	TRUE	FALSE		heatselfanisaiga	FALSE	TRUE	FALSE	FALSE	FALSE	heataniselfformcw	heatpurchme	heatshoptmchain heatshoptmfam	FALSE	TRUE	TRUE	FALSE	FALSE	FALSE	FALSE	heatselfwhyworks heatselfwhyconv	TRUE	FALSE	FALSE	TRUE	FALSE	FALSE
2017-06-18	2017-06-18T13:12:52.124+08	2017-06-18T13:14:31.827+08	plansengkang					sengkangrm	english	heatselfother	FALSE	FALSE	FALSE	TRUE	Water and rest
2017-06-18	2017-06-18T13:14:30.796+08	2017-06-18T13:18:07.872+08	plansengkang					sengkangrm	english	heatselfwm	TRUE	FALSE	FALSE	FALSE																																		heatwmwhselfformpill	heatwmpurchme
2017-06-18	2017-06-18T13:40:05.103+08	2017-06-18T13:43:09.093+08	plansengkang					sengkangrm	english	heatselfother	FALSE	FALSE	FALSE	TRUE	Water
2017-06-18	2017-06-18T13:48:44.894+08	2017-06-18T13:52:05.495+08	plansengkang					sengkangrm	english	heatselfother	FALSE	FALSE	FALSE	TRUE	Rest and water
2017-06-18	2017-06-18T13:55:39.163+08	2017-06-18T13:59:57.724+08	plansengkang					sengkangrm	english	heatselfherbtm	FALSE	TRUE	FALSE	FALSE
2017-06-18	2017-06-18T14:03:01.594+08	2017-06-18T14:11:59.394+08	plansengkang					sengkangrm	english	heatselfwm	TRUE	FALSE	FALSE	FALSE																																		heatwmwhselfformpill	heatwmpurchme
2017-06-18	2017-06-18T14:20:08.652+08	2017-06-18T14:23:09.275+08	plansengkang					sengkangrm	english	heatselfherbtm	FALSE	TRUE	FALSE	FALSE
2017-06-18	2017-06-18T14:31:01.199+08	2017-06-18T14:35:50.710+08	plansengkang					sengkangrm	english	heatselfother	FALSE	FALSE	FALSE	TRUE	Nothing
2017-06-18	2017-06-18T14:42:09.647+08	2017-06-18T14:46:30.000+08	plansengkang					sengkangrm	english	heatselfherbtm	FALSE	TRUE	FALSE	FALSE
2017-06-18	2017-06-18T14:44:43.461+08	2017-06-18T14:47:06.273+08	plansengkang					sengkangrm	english	heatselfherbtm heatselfother	FALSE	TRUE	FALSE	TRUE	Water
2017-06-18	2017-06-18T14:49:18.043+08	2017-06-18T14:53:04.530+08	plansengkang					sengkangrm	english	heatselfherbtm	FALSE	TRUE	FALSE	FALSE
2017-06-18	2017-06-18T15:01:47.955+08	2017-06-18T15:05:14.394+08	plansengkang					sengkangrm	english	heatselfother	FALSE	FALSE	FALSE	TRUE	Rest and water
2017-06-18	2017-06-18T15:24:05.704+08	2017-06-18T15:25:27.218+08	plansengkang					sengkangrm	english	heatselfother	FALSE	FALSE	FALSE	TRUE	Nothing
2017-06-18	2017-06-18T15:26:48.124+08	2017-06-18T15:28:12.825+08	plansengkang					sengkangrm	english	heatselfother	FALSE	FALSE	FALSE	TRUE	Nothing
2017-06-18	2017-06-18T15:28:52.111+08	2017-06-18T16:37:47.692+08	plansengkang					sengkangrm	english	heatselfother	FALSE	FALSE	FALSE	TRUE	Water
2017-06-18	2017-06-18T15:30:40.641+08	2017-06-18T15:34:05.068+08	plansengkang					sengkangrm	english	heatselfherbtm	FALSE	TRUE	FALSE	FALSE
2017-06-18	2017-06-18T15:41:50.924+08	2017-06-18T15:45:49.308+08	plansengkang					sengkangrm	english	heatselfherbtm	FALSE	TRUE	FALSE	FALSE
2017-06-18	2017-06-18T16:20:11.184+08	2017-06-18T16:22:28.550+08	plansengkang					sengkangrm	mandarin	heatselfother	FALSE	FALSE	FALSE	TRUE	Water
2017-06-18	2017-06-18T16:41:15.426+08	2017-06-18T16:43:31.699+08	plansengkang					sengkangrm	english	heatselfother	FALSE	FALSE	FALSE	TRUE	Nothing
2017-06-18	2017-06-18T16:49:21.964+08	2017-06-18T16:52:23.120+08	plansengkang					sengkangrm	english	heatselfother	FALSE	FALSE	FALSE	TRUE	Water
2017-06-18	2017-06-18T16:58:45.672+08	2017-06-18T17:16:22.460+08	plansengkang					sengkangrm	english	heatselfwm	TRUE	FALSE	FALSE	FALSE																																		heatwmwhselfformpill	heatwmpurchme
2017-06-18	2017-06-18T17:00:31.222+08	2017-06-18T17:05:43.167+08	plansengkang					sengkangrm	mandarin	heatselfother	FALSE	FALSE	FALSE	TRUE	Water
2017-06-18	2017-06-18T17:25:24.132+08	2017-06-18T17:38:36.428+08	plansengkang					sengkangrm	english	heatselfother	FALSE	FALSE	FALSE	TRUE	Nothing
2017-06-18	2017-06-18T17:35:27.210+08	2017-06-18T17:41:03.547+08	plansengkang					sengkangrm	english	heatselfherbtm	FALSE	TRUE	FALSE	FALSE
2017-06-18	2017-06-18T17:38:57.473+08	2017-06-18T18:19:14.730+08	plansengkang					sengkangrm	english	heatselfwm	TRUE	FALSE	FALSE	FALSE																																		heatwmwhselfformcw	heatwmpurchme
2017-06-18	2017-06-18T17:41:24.508+08	2017-06-18T17:46:11.627+08	plansengkang					sengkangrm	english	heatselfherbtm	FALSE	TRUE	FALSE	FALSE
2017-06-18	2017-06-18T18:06:42.652+08	2017-06-18T18:12:01.317+08	plansengkang					sengkangrm	english	heatselfother	FALSE	FALSE	FALSE	TRUE	Water
2017-06-18	2017-06-18T18:30:13.379+08	2017-06-18T18:38:26.169+08	plansengkang					sengkangrm	english	heatselfherbtm	FALSE	TRUE	FALSE	FALSE
2017-06-18	2017-06-18T18:39:50.514+08	2017-06-18T18:47:38.060+08	plansengkang					sengkangrm	english	heatselfherbtm	FALSE	TRUE	FALSE	FALSE
2017-06-18	2017-06-18T19:00:09.312+08	2017-06-18T19:09:21.940+08	plansengkang					sengkangrm	english	heatselfwm heatselfherbtm	TRUE	TRUE	FALSE	FALSE																																		heatwmwhselfformcw	heatwmpurchme
2017-06-18	2017-06-18T19:09:12.222+08	2017-06-18T19:38:13.378+08	plansengkang					sengkangrm	english	heatselfherbtm	FALSE	TRUE	FALSE	FALSE
2017-06-18	2017-06-18T19:30:49.344+08	2017-06-18T19:32:46.600+08	plansengkang					sengkangrm	english	heatselfwm heatselfherbtm	TRUE	TRUE	FALSE	FALSE																																		heatwmwhselfformcw	heatwmpurchme
2017-06-18	2017-06-18T19:33:25.601+08	2017-06-18T19:38:48.289+08	plansengkang					sengkangrm	english	heatselfherbtm	FALSE	TRUE	FALSE	FALSE
2017-06-18	2017-06-18T19:35:20.501+08	2017-06-18T19:37:28.686+08	plansengkang					sengkangrm	english	heatselfanitm	FALSE	FALSE	TRUE	FALSE		heatselfanisaiga	FALSE	TRUE	FALSE	FALSE	FALSE	heataniselfformcw	heatpurchme	heatshoptmchain heatshoptmfam	FALSE	TRUE	TRUE	FALSE	FALSE	FALSE	FALSE	heatselfwhyworks heatselfwhyafford	TRUE	FALSE	TRUE	FALSE	FALSE	FALSE
2017-06-18	2017-06-18T20:05:09.396+08	2017-06-18T20:06:04.926+08	plansengkang					sengkangrm	english	heatselfother	FALSE	FALSE	FALSE	TRUE	Water
2017-06-18	2017-06-18T20:31:10.748+08	2017-06-18T20:35:04.527+08	plansengkang					sengkangrm	english	heatselfherbtm	FALSE	TRUE	FALSE	FALSE
2017-06-18	2017-06-18T20:36:19.389+08	2017-06-18T20:45:52.873+08	plansengkang					sengkangrm	english	heatselfherbtm	FALSE	TRUE	FALSE	FALSE
2017-06-18	2017-06-18T20:39:06.490+08	2017-06-18T20:41:49.509+08	plansengkang					sengkangrm	english	heatselfherbtm	FALSE	TRUE	FALSE	FALSE
2017-06-19	2017-06-19T10:07:29.237+08	2017-06-19T10:09:27.814+08	planbedok	bedokbm					english	heatselfother	FALSE	FALSE	FALSE	TRUE	Nothing
2017-06-19	2017-06-19T10:17:18.329+08	2017-06-19T10:23:01.000+08	planbedok	bedokbm					mandarin	heatselfother	FALSE	FALSE	FALSE	TRUE	Water
2017-06-19	2017-06-19T10:23:06.051+08	2017-06-19T10:27:04.996+08	planbedok	bedokbm					english	heatselfherbtm	FALSE	TRUE	FALSE	FALSE
2017-06-19	2017-06-19T10:29:02.377+08	2017-06-19T10:30:01.146+08	planbedok	bedokbm					english	heatselfother	FALSE	FALSE	FALSE	TRUE	Water
2017-06-19	2017-06-19T10:37:31.544+08	2017-06-19T10:43:00.074+08	planbedok	bedokbm					english	heatselfother	FALSE	FALSE	FALSE	TRUE	Water
2017-06-19	2017-06-19T11:00:22.032+08	2017-06-19T11:07:05.086+08	planbedok	bedokbm					english	heatselfother	FALSE	FALSE	FALSE	TRUE	Nothing
2017-06-19	2017-06-19T11:01:44.890+08	2017-06-19T11:04:43.791+08	planbedok	bedokbm					english	heatselfother	FALSE	FALSE	FALSE	TRUE	Nothing
2017-06-19	2017-06-19T11:09:40.449+08	2017-06-19T11:14:09.397+08	planbedok	bedokbm					english	heatselfwm	TRUE	FALSE	FALSE	FALSE																																		heatwmwhselfformpill	heatwmpurchme
2017-06-19	2017-06-19T11:18:12.840+08	2017-06-19T11:21:09.872+08	planbedok	bedokbm					english	heatselfwm	TRUE	FALSE	FALSE	FALSE																																		heatwmwhselfformcw	heatwmpurchme
2017-06-19	2017-06-19T11:33:55.546+08	2017-06-19T11:40:27.321+08	planbedok	bedokbm					english	heatselfherbtm	FALSE	TRUE	FALSE	FALSE
2017-06-19	2017-06-19T11:46:08.493+08	2017-06-19T11:48:07.049+08	planbedok	bedokbm					english	heatselfother	FALSE	FALSE	FALSE	TRUE	Water
2017-06-19	2017-06-19T11:48:15.753+08	2017-06-19T11:50:16.938+08	planbedok	bedokbm					english	heatselfherbtm	FALSE	TRUE	FALSE	FALSE
2017-06-19	2017-06-19T11:55:47.163+08	2017-06-19T12:16:07.789+08	planbedok	bedokbm					english	heatselfother	FALSE	FALSE	FALSE	TRUE	Water
2017-06-19	2017-06-19T12:00:29.320+08	2017-06-19T12:06:14.912+08	planbedok	bedokbm					mandarin	heatselfother	FALSE	FALSE	FALSE	TRUE	Water, fruits
2017-06-19	2017-06-19T12:30:08.236+08	2017-06-19T12:34:47.496+08	planbedok	bedokbm					english	heatselfherbtm	FALSE	TRUE	FALSE	FALSE
2017-06-19	2017-06-19T12:30:57.607+08	2017-06-19T12:33:43.790+08	planbedok	bedokbm					english	heatselfother	FALSE	FALSE	FALSE	TRUE	Water
2017-06-19	2017-06-19T12:50:06.784+08	2017-06-19T12:54:38.102+08	planbedok	bedokbm					english	heatselfherbtm	FALSE	TRUE	FALSE	FALSE
2017-06-19	2017-06-19T12:54:07.184+08	2017-06-19T12:57:48.020+08	planbedok	bedokbm					english	heatselfanitm	FALSE	FALSE	TRUE	FALSE		heatselfanisaiga	FALSE	TRUE	FALSE	FALSE	FALSE	heataniselfformfs	heatpurchme	heatshoptmchain heatshoptmfam	FALSE	TRUE	TRUE	FALSE	FALSE	FALSE	FALSE	heatselfwhyworks heatselfwhyafford	TRUE	FALSE	TRUE	FALSE	FALSE	FALSE
2017-06-19	2017-06-19T13:01:08.118+08	2017-06-19T13:23:16.331+08	planbedok	bedokbm					english	heatselfwm	TRUE	FALSE	FALSE	FALSE																																		heatwmwhselfformpill	heatwmpurchpare
2017-06-19	2017-06-19T13:30:19.648+08	2017-06-19T13:35:28.397+08	planbedok	bedokbm					mandarin	heatselfherbtm	FALSE	TRUE	FALSE	FALSE
2017-06-19	2017-06-19T13:43:07.380+08	2017-06-19T13:48:12.913+08	planbedok	bedokbm					english	heatselfherbtm heatselfother	FALSE	TRUE	FALSE	TRUE	Water
2017-06-19	2017-06-19T13:45:06.855+08	2017-06-19T13:46:14.387+08	planbedok	bedokbm					english	heatselfother	FALSE	FALSE	FALSE	TRUE	Water
2017-06-19	2017-06-19T13:49:57.851+08	2017-06-19T14:15:16.079+08	planbedok	bedokbm					english	heatselfother	FALSE	FALSE	FALSE	TRUE	Sit under fan
2017-06-19	2017-06-19T14:03:24.958+08	2017-06-19T14:08:00.994+08	planbedok	bedokbm					english	heatselfherbtm	FALSE	TRUE	FALSE	FALSE
2017-06-19	2017-06-19T14:10:41.410+08	2017-06-19T14:14:20.146+08	planbedok	bedokbm					english	heatselfherbtm	FALSE	TRUE	FALSE	FALSE
2017-06-19	2017-06-19T14:16:00.002+08	2017-06-19T14:20:31.697+08	planbedok	bedokbm					english	heatselfwm heatselfanitm	TRUE	FALSE	TRUE	FALSE		heatselfanisaiga	FALSE	TRUE	FALSE	FALSE	FALSE	heataniselfformcw	heatpurchme	heatshoptmchain heatshoptmfam	FALSE	TRUE	TRUE	FALSE	FALSE	FALSE	FALSE	heatselfwhyother	FALSE	FALSE	FALSE	FALSE	FALSE	TRUE	Since young									heatwmwhselfformpill	heatwmpurchme
2017-06-19	2017-06-19T14:22:51.674+08	2017-06-19T14:26:35.396+08	planbedok	bedokbm					english	heatselfherbtm	FALSE	TRUE	FALSE	FALSE
2017-06-19	2017-06-19T14:57:55.433+08	2017-06-19T15:01:11.636+08	planbedok	bedokbm					english	heatselfwm	TRUE	FALSE	FALSE	FALSE																																		heatwmwhselfformother	heatwmpurchpare
2017-06-19	2017-06-19T15:00:06.699+08	2017-06-19T15:17:15.465+08	planbedok	bedokbm					english	heatselfother	FALSE	FALSE	FALSE	TRUE	Water
2017-06-19	2017-06-19T15:25:05.739+08	2017-06-19T15:28:41.436+08	planbedok	bedokbm					english	heatselfother	FALSE	FALSE	FALSE	TRUE	Water
2017-06-19	2017-06-19T15:30:10.377+08	2017-06-19T15:33:45.574+08	planbedok	bedokbm					english	heatselfherbtm	FALSE	TRUE	FALSE	FALSE
2017-06-19	2017-06-19T15:48:25.844+08	2017-06-19T15:50:27.079+08	planbedok	bedokbm					english	heatselfother	FALSE	FALSE	FALSE	TRUE	Water
2017-06-19	2017-06-19T15:57:09.364+08	2017-06-19T16:01:06.939+08	planbedok	bedokbm					english	heatselfherbtm	FALSE	TRUE	FALSE	FALSE
2017-06-19	2017-06-19T16:27:15.892+08	2017-06-19T16:29:10.008+08	planbedok	bedokbm					english	heatselfother	FALSE	FALSE	FALSE	TRUE	Water
2017-06-19	2017-06-19T16:35:07.503+08	2017-06-19T16:39:44.236+08	planbedok	bedokbm					english	heatselfother	FALSE	FALSE	FALSE	TRUE	Water
2017-06-19	2017-06-19T16:43:58.451+08	2017-06-19T16:45:07.246+08	planbedok	bedokbm					english	heatselfother	FALSE	FALSE	FALSE	TRUE	Water
2017-06-19	2017-06-19T17:00:16.511+08	2017-06-19T17:01:42.529+08	planbedok	bedokbm					english	heatselfherbtm	FALSE	TRUE	FALSE	FALSE
2017-06-19	2017-06-19T17:10:07.742+08	2017-06-19T17:13:19.679+08	planbedok	bedokbm					english	heatselfother	FALSE	FALSE	FALSE	TRUE	Water and fruit
2017-06-19	2017-06-19T17:24:05.940+08	2017-06-19T17:25:23.888+08	planbedok	bedokbm					english	heatselfwm	TRUE	FALSE	FALSE	FALSE																																		heatwmwhselfformpill	heatwmpurchme
2017-06-19	2017-06-19T17:40:06.011+08	2017-06-19T17:50:21.190+08	planbedok	bedokbm					english	heatselfother	FALSE	FALSE	FALSE	TRUE	Water
2017-06-19	2017-06-19T15:11:26.853+08	2017-06-19T15:16:20.861+08	planhougang			hougang105			english	heatselfwm heatselfherbtm	TRUE	TRUE	FALSE	FALSE																																		heatwmwhselfformpill	heatwmpurchother
2017-06-19	2017-06-19T16:40:27.860+08	2017-06-19T16:46:09.388+08	planhougang			hougang105			english	heatselfanitm heatselfother	FALSE	FALSE	TRUE	TRUE	Water	heatselfanisaiga	FALSE	TRUE	FALSE	FALSE	FALSE	heataniselfformcw	heatpurchme	heatshoptmchain	FALSE	TRUE	FALSE	FALSE	FALSE	FALSE	FALSE	heatselfwhyrec heatselfwhydn	FALSE	TRUE	FALSE	FALSE	TRUE	FALSE		heatselfwhyfam	FALSE	FALSE	FALSE	FALSE	TRUE	FALSE	FALSE
2017-06-19	2017-06-19T16:43:08.663+08	2017-06-19T16:45:46.436+08	planhougang			hougang105			english	heatselfother	FALSE	FALSE	FALSE	TRUE	Water
2017-06-19	2017-06-19T17:03:32.582+08	2017-06-19T17:05:41.685+08	planhougang			hougang105			english	heatselfother	FALSE	FALSE	FALSE	TRUE	Water
2017-06-19	2017-06-19T17:08:38.709+08	2017-06-19T17:09:44.224+08	planhougang			hougang105			english	heatselfherbtm	FALSE	TRUE	FALSE	FALSE
2017-06-19	2017-06-19T17:18:33.732+08	2017-06-19T17:24:35.924+08	planhougang			hougang105			english	heatselfherbtm	FALSE	TRUE	FALSE	FALSE
2017-06-19	2017-06-19T17:50:28.145+08	2017-06-19T17:53:58.633+08	planhougang			hougang105			english	heatselfwm	TRUE	FALSE	FALSE	FALSE																																		heatwmwhselfformcw	heatwmpurchother
2017-06-19	2017-06-19T17:59:07.240+08	2017-06-19T18:00:04.452+08	planhougang			hougang105			english	heatselfherbtm	FALSE	TRUE	FALSE	FALSE
2017-06-19	2017-06-19T19:02:24.801+08	2017-06-19T19:06:17.935+08	planhougang			hougang105			mandarin	heatselfherbtm	FALSE	TRUE	FALSE	FALSE
2017-06-19	2017-06-19T19:09:38.489+08	2017-06-19T19:10:29.631+08	planhougang			hougang105			english	heatselfherbtm	FALSE	TRUE	FALSE	FALSE
2017-06-19	2017-06-19T19:12:33.952+08	2017-06-19T19:20:29.503+08	planhougang			hougang105			mandarin	heatselfother	FALSE	FALSE	FALSE	TRUE	Drink water
2017-06-19	2017-06-19T19:26:15.695+08	2017-06-19T19:30:32.086+08	planhougang			hougang105			english	heatselfother	FALSE	FALSE	FALSE	TRUE	Honey
2017-06-19	2017-06-19T19:28:41.831+08	2017-06-19T19:31:42.017+08	planhougang			hougang105			english	heatselfother	FALSE	FALSE	FALSE	TRUE	Western doctor
2017-06-19	2017-06-19T19:32:19.286+08	2017-06-19T19:33:18.275+08	planhougang			hougang105			english	heatselfherbtm heatselfanitm	FALSE	TRUE	TRUE	FALSE		heatselfanisaiga	FALSE	TRUE	FALSE	FALSE	FALSE	heataniselfformother	heatpurchme	heatshoptmchain heatshoptmfam	FALSE	TRUE	TRUE	FALSE	FALSE	FALSE	FALSE	heatselfwhyworks	TRUE	FALSE	FALSE	FALSE	FALSE	FALSE
2017-06-19	2017-06-19T19:33:42.462+08	2017-06-19T19:35:44.509+08	planhougang			hougang105			english	heatselfherbtm heatselfanitm	FALSE	TRUE	TRUE	FALSE		heatselfanisaiga	FALSE	TRUE	FALSE	FALSE	FALSE	heataniselfformother	heatpurchme	heatshoptmchain heatshoptmfam	FALSE	TRUE	TRUE	FALSE	FALSE	FALSE	FALSE	heatselfwhyworks heatselfwhyrec	TRUE	TRUE	FALSE	FALSE	FALSE	FALSE		heatselfwhytcmshop heatselfwhyfam	FALSE	FALSE	FALSE	TRUE	TRUE	FALSE	FALSE
2017-06-19	2017-06-19T19:36:45.648+08	2017-06-19T19:39:01.848+08	planhougang			hougang105			english	heatselfherbtm heatselfanitm	FALSE	TRUE	TRUE	FALSE		heatselfanisaiga	FALSE	TRUE	FALSE	FALSE	FALSE	heataniselfformfs	heatpurchme	heatshoptmchain heatshoptmfam	FALSE	TRUE	TRUE	FALSE	FALSE	FALSE	FALSE	heatselfwhyworks heatselfwhyrec	TRUE	TRUE	FALSE	FALSE	FALSE	FALSE		heatselfwhytcmprac heatselfwhytcmshop heatselfwhyfam	FALSE	TRUE	FALSE	TRUE	TRUE	FALSE	FALSE
2017-06-19	2017-06-19T19:40:37.781+08	2017-06-19T19:44:32.709+08	planhougang			hougang105			english	heatselfherbtm	FALSE	TRUE	FALSE	FALSE
2017-06-19	2017-06-19T20:04:55.814+08	2017-06-19T20:07:00.531+08	planhougang			hougang105			english	heatselfherbtm	FALSE	TRUE	FALSE	FALSE
2017-06-19	2017-06-19T20:21:16.135+08	2017-06-19T20:26:53.386+08	planhougang			hougang105			english	heatselfherbtm	FALSE	TRUE	FALSE	FALSE
2017-06-19	2017-06-19T20:29:52.727+08	2017-06-19T20:35:14.731+08	planhougang			hougang105			mandarin	heatselfother	FALSE	FALSE	FALSE	TRUE	TCM treatment
2017-06-19	2017-06-19T20:51:59.893+08	2017-06-19T22:36:56.148+08	planhougang			hougang105			english	heatselfwm	TRUE	FALSE	FALSE	FALSE																																		heatwmwhselfformcw	heatwmpurchme
2017-06-19	2017-06-19T13:23:03.262+08	2017-06-19T13:27:00.254+08	planhougang			houganghoumall			english	heatselfherbtm	FALSE	TRUE	FALSE	FALSE
2017-06-19	2017-06-19T13:31:15.861+08	2017-06-19T13:33:10.734+08	planhougang			houganghoumall			english	heatselfherbtm	FALSE	TRUE	FALSE	FALSE
2017-06-19	2017-06-19T13:31:44.663+08	2017-06-19T13:37:46.252+08	planhougang			houganghoumall			mandarin	heatselfherbtm heatselfanitm	FALSE	TRUE	TRUE	FALSE		heatselfanisaiga	FALSE	TRUE	FALSE	FALSE	FALSE	heataniselfformfs	heatpurchme	heatshoptmfam	FALSE	FALSE	TRUE	FALSE	FALSE	FALSE	FALSE	heatselfwhyworks	TRUE	FALSE	FALSE	FALSE	FALSE	FALSE
2017-06-19	2017-06-19T13:38:50.106+08	2017-06-19T13:41:21.558+08	planhougang			houganghoumall			english	heatselfherbtm	FALSE	TRUE	FALSE	FALSE
2017-06-19	2017-06-19T13:43:18.291+08	2017-06-19T14:00:19.404+08	planhougang			houganghoumall			mandarin	heatselfother	FALSE	FALSE	FALSE	TRUE	Fruits and vegetables and water
2017-06-19	2017-06-19T13:46:11.775+08	2017-06-19T13:47:28.499+08	planhougang			houganghoumall			english	heatselfherbtm	FALSE	TRUE	FALSE	FALSE
2017-06-19	2017-06-19T14:26:10.482+08	2017-06-19T14:31:51.430+08	planhougang			houganghoumall			mandarin	heatselfherbtm	FALSE	TRUE	FALSE	FALSE
2017-06-19	2017-06-19T14:30:48.341+08	2017-06-19T14:41:58.610+08	planhougang			houganghoumall			english	heatselfother	FALSE	FALSE	FALSE	TRUE	Water
2017-06-19	2017-06-19T14:37:06.930+08	2017-06-19T14:52:19.823+08	planhougang			houganghoumall			mandarin	heatselfwm heatselfherbtm heatselfother	TRUE	TRUE	FALSE	TRUE	Fruits, drink water																																	heatwmwhselfformpill	heatwmpurchother
2017-06-19	2017-06-19T15:14:15.757+08	2017-06-19T17:08:28.817+08	planhougang			houganghoumall			english	heatselfherbtm heatselfanitm	FALSE	TRUE	TRUE	FALSE		heatselfanisaiga	FALSE	TRUE	FALSE	FALSE	FALSE	heataniselfformcw	heatpurchme	heatshoptmchain heatshoptmfam	FALSE	TRUE	TRUE	FALSE	FALSE	FALSE	FALSE	heatselfwhyrec	FALSE	TRUE	FALSE	FALSE	FALSE	FALSE		heatselfwhytcmprac heatselfwhytcmshop	FALSE	TRUE	FALSE	TRUE	FALSE	FALSE	FALSE
2017-06-20	2017-06-20T13:04:42.937+08	2017-06-20T13:09:55.976+08	planhougang			hougang105			english	heatselfanitm	FALSE	FALSE	TRUE	FALSE		heatselfanisaiga	FALSE	TRUE	FALSE	FALSE	FALSE	heataniselfformcw	heatpurchpare	heatshoptmchain heatshoptmfam	FALSE	TRUE	TRUE	FALSE	FALSE	FALSE	FALSE	heatselfwhyworks heatselfwhyrec	TRUE	TRUE	FALSE	FALSE	FALSE	FALSE		heatselfwhytcmshop heatselfwhyfam	FALSE	FALSE	FALSE	TRUE	TRUE	FALSE	FALSE
2017-06-20	2017-06-20T13:11:52.912+08	2017-06-20T13:12:39.043+08	planhougang			hougang105			english	heatselfanitm	FALSE	FALSE	TRUE	FALSE		heatselfanisaiga	FALSE	TRUE	FALSE	FALSE	FALSE	heataniselfformfs	heatpurchme	heatshoptmchain heatshoptmfam	FALSE	TRUE	TRUE	FALSE	FALSE	FALSE	FALSE	heatselfwhyrec	FALSE	TRUE	FALSE	FALSE	FALSE	FALSE		heatselfwhytcmprac heatselfwhytcmshop	FALSE	TRUE	FALSE	TRUE	FALSE	FALSE	FALSE
2017-06-20	2017-06-20T13:15:14.725+08	2017-06-20T13:17:59.949+08	planhougang			hougang105			english	heatselfherbtm	FALSE	TRUE	FALSE	FALSE
2017-06-20	2017-06-20T13:25:34.232+08	2017-06-20T13:28:08.113+08	planhougang			hougang105			english	heatselfherbtm	FALSE	TRUE	FALSE	FALSE
2017-06-20	2017-06-20T13:30:03.271+08	2017-06-20T13:31:28.469+08	planhougang			hougang105			english	heatselfherbtm heatselfanitm	FALSE	TRUE	TRUE	FALSE		heatselfanisaiga	FALSE	TRUE	FALSE	FALSE	FALSE	heataniselfformfs	heatpurchme	heatshoptmchain heatshoptmfam	FALSE	TRUE	TRUE	FALSE	FALSE	FALSE	FALSE	heatselfwhyrec	FALSE	TRUE	FALSE	FALSE	FALSE	FALSE		heatselfwhytcmshop	FALSE	FALSE	FALSE	TRUE	FALSE	FALSE	FALSE
2017-06-20	2017-06-20T13:31:22.845+08	2017-06-20T13:33:59.878+08	planhougang			hougang105			english	heatselfherbtm heatselfanitm	FALSE	TRUE	TRUE	FALSE		heatselfanisaiga	FALSE	TRUE	FALSE	FALSE	FALSE	heataniselfformcw	heatpurchpare	heatshoptmfam	FALSE	FALSE	TRUE	FALSE	FALSE	FALSE	FALSE	heatselfwhyworks heatselfwhyrec heatselfwhyafford heatselfwhyconv	TRUE	TRUE	TRUE	TRUE	FALSE	FALSE		heatselfwhyfam	FALSE	FALSE	FALSE	FALSE	TRUE	FALSE	FALSE
2017-06-20	2017-06-20T13:48:47.828+08	2017-06-20T13:52:14.921+08	planhougang			hougang105			english	heatselfother	FALSE	FALSE	FALSE	TRUE	Doctor
2017-06-20	2017-06-20T13:53:10.871+08	2017-06-20T13:57:28.795+08	planhougang			hougang105			mandarin	heatselfherbtm heatselfother	FALSE	TRUE	FALSE	TRUE	Coconut juice
2017-06-20	2017-06-20T13:55:07.913+08	2017-06-20T13:57:32.438+08	planhougang			hougang105			english	heatselfherbtm heatselfanitm	FALSE	TRUE	TRUE	FALSE		heatselfanisaiga	FALSE	TRUE	FALSE	FALSE	FALSE	heataniselfformcw	heatpurchme	heatshoptmchain heatshoptmfam	FALSE	TRUE	TRUE	FALSE	FALSE	FALSE	FALSE	heatselfwhyworks heatselfwhyrec	TRUE	TRUE	FALSE	FALSE	FALSE	FALSE		heatselfwhyfam	FALSE	FALSE	FALSE	FALSE	TRUE	FALSE	FALSE
2017-06-20	2017-06-20T13:58:42.778+08	2017-06-20T14:01:35.901+08	planhougang			hougang105			mandarin	heatselfother	FALSE	FALSE	FALSE	TRUE	Drink water
2017-06-20	2017-06-20T14:18:57.900+08	2017-06-20T14:22:25.359+08	planhougang			hougang105			english	heatselfwm heatselfherbtm	TRUE	TRUE	FALSE	FALSE																																		heatwmwhselfformcw	heatwmpurchme
2017-06-20	2017-06-20T14:19:42.883+08	2017-06-20T14:20:39.438+08	planhougang			hougang105			english	heatselfherbtm	FALSE	TRUE	FALSE	FALSE
2017-06-20	2017-06-20T14:23:42.095+08	2017-06-20T14:26:19.919+08	planhougang			hougang105			english	heatselfherbtm heatselfanitm	FALSE	TRUE	TRUE	FALSE		heatselfanisaiga	FALSE	TRUE	FALSE	FALSE	FALSE	heataniselfformcw	heatpurchme	heatshoptmchain heatshoptmfam	FALSE	TRUE	TRUE	FALSE	FALSE	FALSE	FALSE	heatselfwhyrec	FALSE	TRUE	FALSE	FALSE	FALSE	FALSE		heatselfwhytcmshop	FALSE	FALSE	FALSE	TRUE	FALSE	FALSE	FALSE
2017-06-20	2017-06-20T14:30:39.591+08	2017-06-20T14:31:53.717+08	planhougang			hougang105			english	heatselfherbtm heatselfanitm	FALSE	TRUE	TRUE	FALSE		heatselfanisaiga	FALSE	TRUE	FALSE	FALSE	FALSE	heataniselfformfs	heatpurchme	heatshoptmchain heatshoptmfam	FALSE	TRUE	TRUE	FALSE	FALSE	FALSE	FALSE	heatselfwhyrec	FALSE	TRUE	FALSE	FALSE	FALSE	FALSE		heatselfwhytcmshop heatselfwhyfam	FALSE	FALSE	FALSE	TRUE	TRUE	FALSE	FALSE
2017-06-20	2017-06-20T14:32:20.596+08	2017-06-20T14:38:14.959+08	planhougang			hougang105			english	heatselfherbtm	FALSE	TRUE	FALSE	FALSE
2017-06-20	2017-06-20T14:33:54.122+08	2017-06-20T14:35:57.355+08	planhougang			hougang105			english	heatselfherbtm	FALSE	TRUE	FALSE	FALSE
2017-06-20	2017-06-20T14:42:01.354+08	2017-06-20T14:47:52.988+08	planhougang			hougang105			english	heatselfwm heatselfother	TRUE	FALSE	FALSE	TRUE	Fruits, eg rambutans																																	heatwmwhselfformpill	heatwmpurchother
2017-06-20	2017-06-20T14:45:46.198+08	2017-06-20T14:47:01.993+08	planhougang			hougang105			english	heatselfwm heatselfherbtm	TRUE	TRUE	FALSE	FALSE																																		heatwmwhselfformcw	heatwmpurchme
2017-06-20	2017-06-20T15:00:55.484+08	2017-06-20T15:06:04.338+08	planhougang			hougang105			mandarin	heatselfother	FALSE	FALSE	FALSE	TRUE
2017-06-20	2017-06-20T15:03:22.629+08	2017-06-20T15:04:46.631+08	planhougang			hougang105			english	heatselfherbtm	FALSE	TRUE	FALSE	FALSE
2017-06-20	2017-06-20T15:07:12.845+08	2017-06-20T15:10:11.984+08	planhougang			hougang105			english	heatselfother	FALSE	FALSE	FALSE	TRUE	Fruit juice
2017-06-20	2017-06-20T15:14:58.939+08	2017-06-20T15:21:31.382+08	planhougang			hougang105			mandarin	heatselfwm heatselfherbtm heatselfanitm	TRUE	TRUE	TRUE	FALSE		heatselfanisaiga	FALSE	TRUE	FALSE	FALSE	FALSE	heataniselfformcw	heatpurchme	heatshoptmchain heatshoptmfam	FALSE	TRUE	TRUE	FALSE	FALSE	FALSE	FALSE	heatselfwhyother	FALSE	FALSE	FALSE	FALSE	FALSE	TRUE	Reduce heatiness									heatwmwhselfformpill	heatwmpurchme
2017-06-20	2017-06-20T15:17:11.403+08	2017-06-20T15:18:34.339+08	planhougang			hougang105			english	heatselfanitm	FALSE	FALSE	TRUE	FALSE		heatselfanisaiga	FALSE	TRUE	FALSE	FALSE	FALSE	heataniselfformfs	heatpurchme	heatshoptmchain heatshoptmfam	FALSE	TRUE	TRUE	FALSE	FALSE	FALSE	FALSE	heatselfwhyrec	FALSE	TRUE	FALSE	FALSE	FALSE	FALSE		heatselfwhytcmprac heatselfwhytcmshop heatselfwhyfam	FALSE	TRUE	FALSE	TRUE	TRUE	FALSE	FALSE
2017-06-20	2017-06-20T15:22:13.728+08	2017-06-20T15:26:32.816+08	planhougang			hougang105			english	heatselfother	FALSE	FALSE	FALSE	TRUE	Eat lots of fruits
2017-06-20	2017-06-20T15:23:15.694+08	2017-06-20T15:26:56.706+08	planhougang			hougang105			english	heatselfherbtm heatselfother	FALSE	TRUE	FALSE	TRUE	Water
2017-06-20	2017-06-20T15:43:51.629+08	2017-06-20T15:50:42.112+08	planhougang			hougang105			english	heatselfherbtm heatselfother	FALSE	TRUE	FALSE	TRUE	Beer
2017-06-20	2017-06-20T15:59:08.114+08	2017-06-20T16:03:05.312+08	planhougang			hougang105			english	heatselfwm heatselfherbtm	TRUE	TRUE	FALSE	FALSE																																		heatwmwhselfformcw	heatwmpurchme
2017-06-20	2017-06-20T15:59:48.175+08	2017-06-20T16:00:44.740+08	planhougang			hougang105			english	heatselfherbtm	FALSE	TRUE	FALSE	FALSE
2017-06-20	2017-06-20T16:04:50.165+08	2017-06-20T16:10:03.759+08	planhougang			hougang105			mandarin	heatselfwm heatselfherbtm	TRUE	TRUE	FALSE	FALSE																																		heatwmwhselfformpill	heatwmpurchme
2017-06-20	2017-06-20T16:16:07.075+08	2017-06-20T16:18:42.080+08	planhougang			hougang105			english	heatselfother	FALSE	FALSE	FALSE	TRUE	Water
2017-06-20	2017-06-20T16:30:16.647+08	2017-06-20T16:31:32.563+08	planhougang			hougang105			english	heatselfanitm	FALSE	FALSE	TRUE	FALSE		heatselfanisaiga	FALSE	TRUE	FALSE	FALSE	FALSE	heataniselfformother	heatpurchpare	heatshoptmchain heatshoptmfam	FALSE	TRUE	TRUE	FALSE	FALSE	FALSE	FALSE	heatselfwhyworks heatselfwhyrec	TRUE	TRUE	FALSE	FALSE	FALSE	FALSE		heatselfwhytcmshop heatselfwhyfam	FALSE	FALSE	FALSE	TRUE	TRUE	FALSE	FALSE
2017-06-20	2017-06-20T16:53:15.250+08	2017-06-20T16:59:16.362+08	planhougang			hougang105			mandarin	heatselfother	FALSE	FALSE	FALSE	TRUE	Consult doctor
2017-06-20	2017-06-20T17:55:19.952+08	2017-06-20T17:59:25.792+08	planhougang			hougang105			english	heatselfwm	TRUE	FALSE	FALSE	FALSE																																		heatwmwhselfformpill	heatwmpurchme
2017-06-20	2017-06-20T18:01:46.442+08	2017-06-20T18:27:46.436+08	planhougang			hougang105			english	heatselfherbtm heatselfanitm	FALSE	TRUE	TRUE	FALSE		heatselfaniother	FALSE	FALSE	FALSE	FALSE	TRUE	heataniselfformcw	heatpurchme	heatshopprovi heatshopsuper	FALSE	FALSE	FALSE	TRUE	TRUE	FALSE	FALSE	heatselfwhyworks	TRUE	FALSE	FALSE	FALSE	FALSE	FALSE
2017-06-20	2017-06-20T18:07:19.819+08	2017-06-20T18:11:12.334+08	planhougang			hougang105			english	heatselfherbtm	FALSE	TRUE	FALSE	FALSE
2017-06-20	2017-06-20T18:26:22.232+08	2017-06-20T18:29:56.185+08	planhougang			hougang105			english	heatselfwm	TRUE	FALSE	FALSE	FALSE																																		heatwmwhselfformcw	heatwmpurchme
2017-06-20	2017-06-20T18:32:53.412+08	2017-06-20T18:34:07.679+08	planhougang			hougang105			english	heatselfherbtm	FALSE	TRUE	FALSE	FALSE
2017-06-20	2017-06-20T18:34:02.361+08	2017-06-20T18:39:55.445+08	planhougang			hougang105			english	heatselfother	FALSE	FALSE	FALSE	TRUE	See a doctor
2017-06-20	2017-06-20T18:40:16.146+08	2017-06-20T18:41:27.024+08	planhougang			hougang105			english	heatselfherbtm	FALSE	TRUE	FALSE	FALSE
2017-06-20	2017-06-20T18:41:55.858+08	2017-06-20T18:45:28.991+08	planhougang			hougang105			english	heatselfherbtm	FALSE	TRUE	FALSE	FALSE
2017-06-20	2017-06-20T18:44:17.407+08	2017-06-20T18:46:57.854+08	planhougang			hougang105			english	heatselfherbtm heatselfanitm	FALSE	TRUE	TRUE	FALSE		heatselfanisaiga	FALSE	TRUE	FALSE	FALSE	FALSE	heataniselfformfs	heatpurchme	heatshoptmchain heatshoptmfam	FALSE	TRUE	TRUE	FALSE	FALSE	FALSE	FALSE	heatselfwhyworks heatselfwhyrec	TRUE	TRUE	FALSE	FALSE	FALSE	FALSE		heatselfwhytcmshop heatselfwhyfam	FALSE	FALSE	FALSE	TRUE	TRUE	FALSE	FALSE
2017-06-20	2017-06-20T18:51:48.402+08	2017-06-20T19:15:01.008+08	planhougang			hougang105			mandarin	heatselfherbtm	FALSE	TRUE	FALSE	FALSE
2017-06-20	2017-06-20T18:55:16.784+08	2017-06-20T18:58:36.246+08	planhougang			hougang105			english	heatselfanitm	FALSE	FALSE	TRUE	FALSE		heatselfanisaiga	FALSE	TRUE	FALSE	FALSE	FALSE	heataniselfformcw	heatpurchme	heatshoptmchain heatshoptmfam	FALSE	TRUE	TRUE	FALSE	FALSE	FALSE	FALSE	heatselfwhyworks	TRUE	FALSE	FALSE	FALSE	FALSE	FALSE
2017-06-20	2017-06-20T19:09:37.780+08	2017-06-20T19:12:36.547+08	planhougang			hougang105			english	heatselfwm	TRUE	FALSE	FALSE	FALSE																																		heatwmwhselfformpill	heatwmpurchme
2017-06-20	2017-06-20T19:25:28.175+08	2017-06-20T19:31:29.678+08	planhougang			hougang105			english	heatselfwm heatselfherbtm	TRUE	TRUE	FALSE	FALSE																																		heatwmwhselfformpill	heatwmpurchme
2017-06-20	2017-06-20T19:28:00.879+08	2017-06-20T19:30:48.736+08	planhougang			hougang105			english	heatselfherbtm heatselfanitm	FALSE	TRUE	TRUE	FALSE		heatselfanisaiga	FALSE	TRUE	FALSE	FALSE	FALSE	heataniselfformcw	heatpurchme	heatshoptmchain heatshoptmfam	FALSE	TRUE	TRUE	FALSE	FALSE	FALSE	FALSE	heatselfwhyworks heatselfwhyrec	TRUE	TRUE	FALSE	FALSE	FALSE	FALSE		heatselfwhytcmshop heatselfwhyfam	FALSE	FALSE	FALSE	TRUE	TRUE	FALSE	FALSE
2017-06-20	2017-06-20T19:45:12.298+08	2017-06-20T19:49:36.477+08	planhougang			hougang105			mandarin	heatselfherbtm heatselfother	FALSE	TRUE	FALSE	TRUE	Water
2017-06-20	2017-06-20T20:03:11.462+08	2017-06-20T20:06:39.217+08	planhougang			hougang105			english	heatselfherbtm	FALSE	TRUE	FALSE	FALSE
2017-06-20	2017-06-20T20:05:16.994+08	2017-06-20T20:14:38.132+08	planhougang			hougang105			english	heatselfherbtm	FALSE	TRUE	FALSE	FALSE
2017-06-20	2017-06-20T20:45:29.929+08	2017-06-20T20:53:21.425+08	planhougang			hougang105			english	heatselfwm heatselfherbtm heatselfanitm	TRUE	TRUE	TRUE	FALSE		heatselfanisaiga	FALSE	TRUE	FALSE	FALSE	FALSE	heataniselfformfs	heatpurchme	heatshoptmfam	FALSE	FALSE	TRUE	FALSE	FALSE	FALSE	FALSE	heatselfwhyworks heatselfwhyrec	TRUE	TRUE	FALSE	FALSE	FALSE	FALSE		heatselfwhyfam	FALSE	FALSE	FALSE	FALSE	TRUE	FALSE	FALSE	heatwmwhselfformpill	heatwmpurchme
2017-06-20	2017-06-20T01:01:25.227+08	2017-06-20T15:59:55.686+08	plantampines				tampinestm		english	heatselfherbtm	FALSE	TRUE	FALSE	FALSE
2017-06-20	2017-06-20T09:27:20.606+08	2017-06-20T10:12:24.027+08	plantampines				tampinestm		english	heatselfother	FALSE	FALSE	FALSE	TRUE	Water
2017-06-20	2017-06-20T10:03:55.553+08	2017-06-20T10:09:36.966+08	plantampines				tampinestm		english	heatselfwm	TRUE	FALSE	FALSE	FALSE																																		heatwmwhselfformfs	heatwmpurchme
2017-06-20	2017-06-20T10:12:04.169+08	2017-06-20T10:16:39.254+08	plantampines				tampinestm		english	heatselfherbtm	FALSE	TRUE	FALSE	FALSE
2017-06-20	2017-06-20T10:19:24.088+08	2017-06-20T10:24:16.176+08	plantampines				tampinestm		english	heatselfherbtm	FALSE	TRUE	FALSE	FALSE
2017-06-20	2017-06-20T10:32:05.307+08	2017-06-20T10:33:43.049+08	plantampines				tampinestm		english	heatselfother	FALSE	FALSE	FALSE	TRUE	Rest
2017-06-20	2017-06-20T10:37:01.841+08	2017-06-20T10:39:24.268+08	plantampines				tampinestm		english	heatselfother	FALSE	FALSE	FALSE	TRUE	Rest and water
2017-06-20	2017-06-20T10:45:49.067+08	2017-06-20T10:48:57.353+08	plantampines				tampinestm		english	heatselfwm heatselfherbtm	TRUE	TRUE	FALSE	FALSE																																		heatwmwhselfformcw	heatwmpurchme
2017-06-20	2017-06-20T10:49:41.736+08	2017-06-20T10:56:17.002+08	plantampines				tampinestm		english	heatselfother	FALSE	FALSE	FALSE	TRUE	Water
2017-06-20	2017-06-20T10:55:04.834+08	2017-06-20T11:05:23.795+08	plantampines				tampinestm		english	heatselfother	FALSE	FALSE	FALSE	TRUE	Nothing
2017-06-20	2017-06-20T11:15:05.402+08	2017-06-20T11:21:27.974+08	plantampines				tampinestm		english	heatselfwm	TRUE	FALSE	FALSE	FALSE																																		heatwmwhselfformpill	heatwmpurchme
2017-06-20	2017-06-20T11:19:26.498+08	2017-06-20T11:25:05.231+08	plantampines				tampinestm		english	heatselfother	FALSE	FALSE	FALSE	TRUE	Nothing
2017-06-20	2017-06-20T11:21:43.648+08	2017-06-20T11:27:18.713+08	plantampines				tampinestm		mandarin	heatselfherbtm	FALSE	TRUE	FALSE	FALSE
2017-06-20	2017-06-20T11:35:29.442+08	2017-06-20T11:59:02.347+08	plantampines				tampinestm		english	heatselfother	FALSE	FALSE	FALSE	TRUE	Water
2017-06-20	2017-06-20T11:56:58.409+08	2017-06-20T12:35:23.669+08	plantampines				tampinestm		english	heatselfherbtm	FALSE	TRUE	FALSE	FALSE
2017-06-20	2017-06-20T12:11:09.098+08	2017-06-20T12:13:17.706+08	plantampines				tampinestm		english	heatselfwm	TRUE	FALSE	FALSE	FALSE																																		heatwmwhselfformpill	heatwmpurchpare
2017-06-20	2017-06-20T12:16:56.583+08	2017-06-20T12:20:05.500+08	plantampines				tampinestm		english	heatselfherbtm	FALSE	TRUE	FALSE	FALSE
2017-06-20	2017-06-20T12:35:54.277+08	2017-06-20T12:40:34.435+08	plantampines				tampinestm		english	heatselfother	FALSE	FALSE	FALSE	TRUE	Water
2017-06-20	2017-06-20T13:05:47.359+08	2017-06-20T13:13:02.948+08	plantampines				tampinestm		english	heatselfherbtm heatselfanitm	FALSE	TRUE	TRUE	FALSE		heatselfanisaiga	FALSE	TRUE	FALSE	FALSE	FALSE	heataniselfformcw	heatpurchme	heatshoptmfam heatshopsuper	FALSE	FALSE	TRUE	FALSE	TRUE	FALSE	FALSE	heatselfwhyworks heatselfwhyafford	TRUE	FALSE	TRUE	FALSE	FALSE	FALSE
2017-06-20	2017-06-20T13:30:07.149+08	2017-06-20T13:36:17.259+08	plantampines				tampinestm		english	heatselfwm	TRUE	FALSE	FALSE	FALSE																																		heatwmwhselfformcw	heatwmpurchme
2017-06-20	2017-06-20T13:37:05.856+08	2017-06-20T13:38:00.367+08	plantampines				tampinestm		english	heatselfother	FALSE	FALSE	FALSE	TRUE	Water
2017-06-20	2017-06-20T13:37:07.314+08	2017-06-20T13:40:42.803+08	plantampines				tampinestm		english	heatselfwm	TRUE	FALSE	FALSE	FALSE																																		heatwmwhselfformpill	heatwmpurchme
2017-06-20	2017-06-20T13:48:36.397+08	2017-06-20T13:49:43.065+08	plantampines				tampinestm		english	heatselfanitm	FALSE	FALSE	TRUE	FALSE		heatselfanisaiga	FALSE	TRUE	FALSE	FALSE	FALSE	heataniselfformother	heatpurchme	heatshoptmchain heatshoptmfam	FALSE	TRUE	TRUE	FALSE	FALSE	FALSE	FALSE	heatselfwhyworks heatselfwhyafford heatselfwhyconv	TRUE	FALSE	TRUE	TRUE	FALSE	FALSE
2017-06-20	2017-06-20T14:10:38.461+08	2017-06-20T14:14:07.213+08	plantampines				tampinestm		english	heatselfherbtm	FALSE	TRUE	FALSE	FALSE
2017-06-20	2017-06-20T14:31:14.991+08	2017-06-20T14:32:20.160+08	plantampines				tampinestm		english	heatselfother	FALSE	FALSE	FALSE	TRUE	No treatment
2017-06-20	2017-06-20T14:38:07.964+08	2017-06-20T14:48:13.097+08	plantampines				tampinestm		english	heatselfother	FALSE	FALSE	FALSE	TRUE	Water
2017-06-20	2017-06-20T14:54:17.209+08	2017-06-20T14:59:26.171+08	plantampines				tampinestm		english	heatselfwm	TRUE	FALSE	FALSE	FALSE																																		heatwmwhselfformpill	heatwmpurchme
2017-06-20	2017-06-20T15:02:31.461+08	2017-06-20T15:21:10.492+08	plantampines				tampinestm		english	heatselfother	FALSE	FALSE	FALSE	TRUE	Water
2017-06-20	2017-06-20T15:15:12.001+08	2017-06-20T15:21:11.626+08	plantampines				tampinestm		english	heatselfwm	TRUE	FALSE	FALSE	FALSE																																		heatwmwhselfformcw	heatwmpurchme
2017-06-20	2017-06-20T15:21:56.459+08	2017-06-20T15:26:42.037+08	plantampines				tampinestm		english	heatselfherbtm	FALSE	TRUE	FALSE	FALSE
2017-06-20	2017-06-20T15:22:33.728+08	2017-06-20T15:24:21.415+08	plantampines				tampinestm		english	heatselfanitm	FALSE	FALSE	TRUE	FALSE		heatselfanisaiga	FALSE	TRUE	FALSE	FALSE	FALSE	heataniselfformother	heatpurchme	heatshoptmchain heatshoptmfam heatshopsuper	FALSE	TRUE	TRUE	FALSE	TRUE	FALSE	FALSE	heatselfwhyworks heatselfwhyrec heatselfwhyafford heatselfwhyconv	TRUE	TRUE	TRUE	TRUE	FALSE	FALSE		heatselfwhyfam	FALSE	FALSE	FALSE	FALSE	TRUE	FALSE	FALSE
2017-06-20	2017-06-20T15:26:23.015+08	2017-06-20T15:46:08.251+08	plantampines				tampinestm		english	heatselfherbtm	FALSE	TRUE	FALSE	FALSE
2017-06-20	2017-06-20T15:41:06.608+08	2017-06-20T15:46:22.297+08	plantampines				tampinestm		english	heatselfwm	TRUE	FALSE	FALSE	FALSE																																		heatwmwhselfformpill	heatwmpurchpare
2017-06-20	2017-06-20T16:05:05.727+08	2017-06-20T16:09:31.664+08	plantampines				tampinestm		english	heatselfherbtm	FALSE	TRUE	FALSE	FALSE
2017-06-20	2017-06-20T16:08:34.727+08	2017-06-20T16:09:34.892+08	plantampines				tampinestm		english	heatselfother	FALSE	FALSE	FALSE	TRUE	Nothing
2017-06-20	2017-06-20T16:10:26.051+08	2017-06-20T16:13:57.043+08	plantampines				tampinestm		english	heatselfother	FALSE	FALSE	FALSE	TRUE	Water
2017-06-20	2017-06-20T16:40:05.737+08	2017-06-20T16:47:35.350+08	plantampines				tampinestm		english	heatselfother	FALSE	FALSE	FALSE	TRUE	Nothing
2017-06-20	2017-06-20T16:45:06.800+08	2017-06-20T16:50:25.805+08	plantampines				tampinestm		english	heatselfherbtm	FALSE	TRUE	FALSE	FALSE
2017-06-20	2017-06-20T16:47:47.408+08	2017-06-20T16:49:35.630+08	plantampines				tampinestm		english	heatselfother	FALSE	FALSE	FALSE	TRUE	Water
2017-06-20	2017-06-20T17:11:29.136+08	2017-06-20T17:15:36.270+08	plantampines				tampinestm		english	heatselfother	FALSE	FALSE	FALSE	TRUE	Tea
2017-06-20	2017-06-20T17:18:45.731+08	2017-06-20T17:20:36.722+08	plantampines				tampinestm		english	heatselfwm heatselfherbtm	TRUE	TRUE	FALSE	FALSE																																		heatwmwhselfformcw	heatwmpurchme
2017-06-20	2017-06-20T17:21:09.761+08	2017-06-20T17:23:12.367+08	plantampines				tampinestm		english	heatselfother	FALSE	FALSE	FALSE	TRUE	Water
2017-06-20	2017-06-20T17:25:06.757+08	2017-06-20T17:28:31.397+08	plantampines				tampinestm		english	heatselfherbtm	FALSE	TRUE	FALSE	FALSE
2017-06-20	2017-06-20T17:29:15.140+08	2017-06-20T17:46:03.991+08	plantampines				tampinestm		english	heatselfwm	TRUE	FALSE	FALSE	FALSE																																		heatwmwhselfformcw	heatwmpurchpare
2017-06-21	2017-06-21T10:06:10.178+08	2017-06-21T10:15:45.747+08	planjurong		jurongblsc				english	heatselfother	FALSE	FALSE	FALSE	TRUE	doctor
2017-06-21	2017-06-21T10:16:15.543+08	2017-06-21T10:17:11.238+08	planjurong		jurongblsc				english	heatselfherbtm	FALSE	TRUE	FALSE	FALSE
2017-06-21	2017-06-21T10:21:40.256+08	2017-06-21T10:24:23.552+08	planjurong		jurongblsc				english	heatselfherbtm	FALSE	TRUE	FALSE	FALSE
2017-06-21	2017-06-21T10:25:54.237+08	2017-06-21T10:32:38.711+08	planjurong		jurongblsc				mandarin	heatselfother	FALSE	FALSE	FALSE	TRUE	Doctor
2017-06-21	2017-06-21T10:26:40.067+08	2017-06-21T11:43:22.065+08	planjurong		jurongblsc				english	heatselfherbtm heatselfanitm	FALSE	TRUE	TRUE	FALSE		heatselfanisaiga	FALSE	TRUE	FALSE	FALSE	FALSE	heataniselfformfs	heatpurchme	heatshoptmchain heatshoptmfam	FALSE	TRUE	TRUE	FALSE	FALSE	FALSE	FALSE	heatselfwhyworks heatselfwhyrec	TRUE	TRUE	FALSE	FALSE	FALSE	FALSE		heatselfwhytcmshop heatselfwhyfam	FALSE	FALSE	FALSE	TRUE	TRUE	FALSE	FALSE
2017-06-21	2017-06-21T10:29:21.698+08	2017-06-21T11:43:30.777+08	planjurong		jurongblsc				english	heatselfother	FALSE	FALSE	FALSE	TRUE	Winter melon soups
2017-06-21	2017-06-21T10:40:09.463+08	2017-06-21T10:41:41.081+08	planjurong		jurongblsc				english	heatselfherbtm	FALSE	TRUE	FALSE	FALSE
2017-06-21	2017-06-21T10:49:11.619+08	2017-06-21T10:53:46.420+08	planjurong		jurongblsc				english	heatselfherbtm	FALSE	TRUE	FALSE	FALSE
2017-06-21	2017-06-21T11:04:22.217+08	2017-06-21T11:43:57.348+08	planjurong		jurongblsc				english	heatselfherbtm heatselfanitm	FALSE	TRUE	TRUE	FALSE		heatselfanisaiga	FALSE	TRUE	FALSE	FALSE	FALSE	heataniselfformcw	heatpurchme	heatshoptmchain heatshoptmfam	FALSE	TRUE	TRUE	FALSE	FALSE	FALSE	FALSE	heatselfwhyworks heatselfwhyrec	TRUE	TRUE	FALSE	FALSE	FALSE	FALSE		heatselfwhytcmprac heatselfwhytcmshop heatselfwhyfam	FALSE	TRUE	FALSE	TRUE	TRUE	FALSE	FALSE
2017-06-21	2017-06-21T11:17:07.145+08	2017-06-21T11:20:41.126+08	planjurong		jurongblsc				english	heatselfherbtm	FALSE	TRUE	FALSE	FALSE
2017-06-21	2017-06-21T11:46:27.320+08	2017-06-21T11:51:49.903+08	planjurong		jurongblsc				english	heatselfherbtm	FALSE	TRUE	FALSE	FALSE
2017-06-21	2017-06-21T12:02:11.375+08	2017-06-21T12:03:22.861+08	planjurong		jurongblsc				english	heatselfherbtm	FALSE	TRUE	FALSE	FALSE
2017-06-21	2017-06-21T12:38:59.900+08	2017-06-21T12:40:14.186+08	planjurong		jurongblsc				english	heatselfherbtm	FALSE	TRUE	FALSE	FALSE
2017-06-21	2017-06-21T12:49:47.453+08	2017-06-21T12:54:51.084+08	planjurong		jurongblsc				english	heatselfherbtm	FALSE	TRUE	FALSE	FALSE
2017-06-21	2017-06-21T12:53:47.771+08	2017-06-21T12:54:55.497+08	planjurong		jurongblsc				english	heatselfherbtm	FALSE	TRUE	FALSE	FALSE
2017-06-21	2017-06-21T13:08:44.864+08	2017-06-21T13:09:52.728+08	planjurong		jurongblsc				english	heatselfwm heatselfherbtm	TRUE	TRUE	FALSE	FALSE																																		heatwmwhselfformcw	heatwmpurchme
2017-06-21	2017-06-21T13:16:39.620+08	2017-06-21T13:17:51.504+08	planjurong		jurongblsc				english	heatselfwm	TRUE	FALSE	FALSE	FALSE																																		heatwmwhselfformcw	heatwmpurchme
2017-06-21	2017-06-21T15:01:34.278+08	2017-06-21T15:04:50.871+08	planjurong		jurongblsc				english	heatselfherbtm heatselfanitm	FALSE	TRUE	TRUE	FALSE		heatselfanisaiga	FALSE	TRUE	FALSE	FALSE	FALSE	heataniselfformfs	heatpurchme	heatshoptmchain heatshoptmfam	FALSE	TRUE	TRUE	FALSE	FALSE	FALSE	FALSE	heatselfwhyworks heatselfwhyrec	TRUE	TRUE	FALSE	FALSE	FALSE	FALSE		heatselfwhytcmprac heatselfwhytcmshop	FALSE	TRUE	FALSE	TRUE	FALSE	FALSE	FALSE
2017-06-21	2017-06-21T15:11:22.721+08	2017-06-21T15:18:29.409+08	planjurong		jurongblsc				mandarin	heatselfwm	TRUE	FALSE	FALSE	FALSE																																		heatwmwhselfformpill	heatwmpurchother
2017-06-21	2017-06-21T15:21:22.856+08	2017-06-21T15:25:27.373+08	planjurong		jurongblsc				mandarin	heatselfwm	TRUE	FALSE	FALSE	FALSE																																		heatwmwhselfformpill	heatwmpurchme
2017-06-21	2017-06-21T15:30:53.867+08	2017-06-21T15:36:40.173+08	planjurong		jurongblsc				mandarin	heatselfwm heatselfherbtm	TRUE	TRUE	FALSE	FALSE																																		heatwmwhselfformpill	heatwmpurchother
2017-06-21	2017-06-21T15:31:05.478+08	2017-06-21T15:32:44.377+08	planjurong		jurongblsc				english	heatselfwm heatselfherbtm	TRUE	TRUE	FALSE	FALSE																																		heatwmwhselfformcw	heatwmpurchme
2017-06-21	2017-06-21T15:43:00.846+08	2017-06-21T15:59:49.602+08	planjurong		jurongblsc				mandarin	heatselfherbtm	FALSE	TRUE	FALSE	FALSE
2017-06-21	2017-06-21T15:58:03.265+08	2017-06-21T15:59:14.737+08	planjurong		jurongblsc				english	heatselfherbtm heatselfother	FALSE	TRUE	FALSE	TRUE	Fruit juice
2017-06-21	2017-06-21T16:40:43.732+08	2017-06-21T16:41:52.715+08	planjurong		jurongblsc				english	heatselfherbtm	FALSE	TRUE	FALSE	FALSE
2017-06-21	2017-06-21T16:53:19.758+08	2017-06-21T16:59:13.053+08	planjurong		jurongblsc				english	heatselfwm heatselfherbtm heatselfanitm	TRUE	TRUE	TRUE	FALSE		heatselfanisaiga	FALSE	TRUE	FALSE	FALSE	FALSE	heataniselfformfs	heatpurchother	heatshoptmfam	FALSE	FALSE	TRUE	FALSE	FALSE	FALSE	FALSE	heatselfwhyworks	TRUE	FALSE	FALSE	FALSE	FALSE	FALSE										heatwmwhselfformother	heatwmpurchother
2017-06-21	2017-06-21T17:09:08.535+08	2017-06-21T17:13:57.733+08	planjurong		jurongblsc				mandarin	heatselfwm	TRUE	FALSE	FALSE	FALSE																																		heatwmwhselfformpill	heatwmpurchme
2017-06-21	2017-06-21T17:28:11.328+08	2017-06-21T17:32:52.077+08	planjurong		jurongblsc				english	heatselfherbtm	FALSE	TRUE	FALSE	FALSE
2017-06-21	2017-06-21T17:30:47.365+08	2017-06-21T17:31:58.611+08	planjurong		jurongblsc				english	heatselfother	FALSE	FALSE	FALSE	TRUE	Water
2017-06-21	2017-06-21T17:34:49.278+08	2017-06-21T17:41:37.299+08	planjurong		jurongblsc				mandarin	heatselfwm heatselfherbtm	TRUE	TRUE	FALSE	FALSE																																		heatwmwhselfformcw	heatwmpurchme
2017-06-21	2017-06-21T17:50:00.220+08	2017-06-21T17:53:40.315+08	planjurong		jurongblsc				english	heatselfwm heatselfherbtm	TRUE	TRUE	FALSE	FALSE																																		heatwmwhselfformpill	heatwmpurchme
2017-06-21	2017-06-21T16:03:10.820+08	2017-06-21T16:07:20.330+08	planjurong		jurongtjsc				english	heatselfother	FALSE	FALSE	FALSE	TRUE	Doctor
2017-06-21	2017-06-21T14:27:48.359+08	2017-06-21T14:31:05.707+08	plantampines				tampinesem		english	heatselfwm heatselfherbtm	TRUE	TRUE	FALSE	FALSE																																		heatwmwhselfformpill	heatwmpurchme
2017-06-21	2017-06-21T14:30:43.243+08	2017-06-21T14:34:29.366+08	plantampines				tampinesem		english	heatselfherbtm	FALSE	TRUE	FALSE	FALSE
2017-06-21	2017-06-21T14:35:05.054+08	2017-06-21T14:40:31.641+08	plantampines				tampinesem		english	heatselfherbtm	FALSE	TRUE	FALSE	FALSE
2017-06-21	2017-06-21T15:07:08.405+08	2017-06-21T15:12:00.348+08	plantampines				tampinesem		english	heatselfherbtm	FALSE	TRUE	FALSE	FALSE
2017-06-21	2017-06-21T15:20:09.684+08	2017-06-21T15:26:57.828+08	plantampines				tampinesem		english	heatselfherbtm	FALSE	TRUE	FALSE	FALSE
2017-06-21	2017-06-21T15:45:08.023+08	2017-06-21T15:58:52.614+08	plantampines				tampinesem		english	heatselfother	FALSE	FALSE	FALSE	TRUE	Nothing
2017-06-21	2017-06-21T15:47:07.895+08	2017-06-21T15:54:46.007+08	plantampines				tampinesem		english	heatselfherbtm	FALSE	TRUE	FALSE	FALSE
2017-06-21	2017-06-21T15:50:47.731+08	2017-06-21T15:59:20.867+08	plantampines				tampinesem		english	heatselfherbtm	FALSE	TRUE	FALSE	FALSE
2017-06-21	2017-06-21T15:59:24.921+08	2017-06-21T16:01:06.111+08	plantampines				tampinesem		english	heatselfherbtm	FALSE	TRUE	FALSE	FALSE
2017-06-21	2017-06-21T16:13:06.041+08	2017-06-21T16:19:22.373+08	plantampines				tampinesem		english	heatselfherbtm	FALSE	TRUE	FALSE	FALSE
2017-06-21	2017-06-21T16:31:12.147+08	2017-06-21T16:37:43.143+08	plantampines				tampinesem		english	heatselfherbtm	FALSE	TRUE	FALSE	FALSE
2017-06-21	2017-06-21T16:47:54.764+08	2017-06-21T16:51:02.798+08	plantampines				tampinesem		english	heatselfother	FALSE	FALSE	FALSE	TRUE	Water
2017-06-21	2017-06-21T16:51:33.675+08	2017-06-21T16:54:48.736+08	plantampines				tampinesem		english	heatselfother	FALSE	FALSE	FALSE	TRUE	Nothing
2017-06-21	2017-06-21T16:52:56.712+08	2017-06-21T17:02:04.247+08	plantampines				tampinesem		english	heatselfwm heatselfherbtm	TRUE	TRUE	FALSE	FALSE																																		heatwmwhselfformpill	heatwmpurchme
2017-06-21	2017-06-21T17:19:48.450+08	2017-06-21T17:24:04.249+08	plantampines				tampinesem		english	heatselfherbtm	FALSE	TRUE	FALSE	FALSE
2017-06-21	2017-06-21T17:40:17.082+08	2017-06-21T17:45:02.443+08	plantampines				tampinesem		english	heatselfother	FALSE	FALSE	FALSE	TRUE	Water
2017-06-21	2017-06-22T17:22:35.805+08	2017-06-21T21:18:42.076+08	plantampines				tampinesem		english	heatselfherbtm	FALSE	TRUE	FALSE	FALSE
2017-06-21	2017-06-21T01:15:14.929+08	2017-06-21T13:27:05.002+08	plantampines				tampinestm		english	heatselfwm	TRUE	FALSE	FALSE	FALSE																																		heatwmwhselfformfs	heatwmpurchme
2017-06-21	2017-06-21T10:04:51.699+08	2017-06-21T10:10:20.243+08	plantampines				tampinestm		mandarin	heatselfherbtm	FALSE	TRUE	FALSE	FALSE
2017-06-21	2017-06-21T10:11:16.194+08	2017-06-21T10:12:00.721+08	plantampines				tampinestm		english	heatselfother	FALSE	FALSE	FALSE	TRUE	Water
2017-06-21	2017-06-21T10:25:07.295+08	2017-06-21T10:27:30.251+08	plantampines				tampinestm		english	heatselfherbtm	FALSE	TRUE	FALSE	FALSE
2017-06-21	2017-06-21T10:26:09.192+08	2017-06-21T10:27:08.209+08	plantampines				tampinestm		english	heatselfother	FALSE	FALSE	FALSE	TRUE	No medicine
2017-06-21	2017-06-21T10:28:27.926+08	2017-06-21T10:39:03.887+08	plantampines				tampinestm		english	heatselfother	FALSE	FALSE	FALSE	TRUE	Water
2017-06-21	2017-06-21T10:53:15.274+08	2017-06-21T10:54:54.380+08	plantampines				tampinestm		english	heatselfother	FALSE	FALSE	FALSE	TRUE	Water
2017-06-21	2017-06-21T11:05:08.616+08	2017-06-21T11:11:37.917+08	plantampines				tampinestm		english	heatselfanitm heatselfother	FALSE	FALSE	TRUE	TRUE	Coconut water	heatselfanisaiga	FALSE	TRUE	FALSE	FALSE	FALSE	heataniselfformcw	heatpurchme	heatshoptmchain heatshoptmfam	FALSE	TRUE	TRUE	FALSE	FALSE	FALSE	FALSE	heatselfwhyworks	TRUE	FALSE	FALSE	FALSE	FALSE	FALSE
2017-06-21	2017-06-21T11:12:48.465+08	2017-06-21T11:20:24.460+08	plantampines				tampinestm		english	heatselfherbtm	FALSE	TRUE	FALSE	FALSE
2017-06-21	2017-06-21T11:17:33.014+08	2017-06-21T11:18:48.353+08	plantampines				tampinestm		english	heatselfanitm	FALSE	FALSE	TRUE	FALSE		heatselfanisaiga	FALSE	TRUE	FALSE	FALSE	FALSE	heataniselfformcw	heatpurchme	heatshoptmchain heatshoptmfam heatshopprovi heatshopsuper	FALSE	TRUE	TRUE	TRUE	TRUE	FALSE	FALSE	heatselfwhyworks heatselfwhyafford heatselfwhyconv	TRUE	FALSE	TRUE	TRUE	FALSE	FALSE
2017-06-21	2017-06-21T11:20:35.572+08	2017-06-21T11:22:03.970+08	plantampines				tampinestm		english	heatselfother	FALSE	FALSE	FALSE	TRUE	Water
2017-06-21	2017-06-21T11:25:11.835+08	2017-06-21T11:43:03.924+08	plantampines				tampinestm		english	heatselfother	FALSE	FALSE	FALSE	TRUE	Nothing
2017-06-21	2017-06-21T11:45:22.223+08	2017-06-21T11:48:37.997+08	plantampines				tampinestm		english	heatselfherbtm	FALSE	TRUE	FALSE	FALSE
2017-06-21	2017-06-21T12:03:11.733+08	2017-06-21T12:05:43.904+08	plantampines				tampinestm		english	heatselfwm	TRUE	FALSE	FALSE	FALSE																																		heatwmwhselfformpill	heatwmpurchme
2017-06-21	2017-06-21T12:08:54.827+08	2017-06-21T12:09:46.072+08	plantampines				tampinestm		english	heatselfother	FALSE	FALSE	FALSE	TRUE	Water
2017-06-21	2017-06-21T12:21:41.064+08	2017-06-21T12:23:49.950+08	plantampines				tampinestm		english	heatselfherbtm	FALSE	TRUE	FALSE	FALSE
2017-06-21	2017-06-21T13:00:16.204+08	2017-06-21T13:03:47.029+08	plantampines				tampinestm		english	heatselfherbtm	FALSE	TRUE	FALSE	FALSE
2017-06-21	2017-06-21T13:10:09.774+08	2017-06-21T13:14:25.788+08	plantampines				tampinestm		english	heatselfother	FALSE	FALSE	FALSE	TRUE	Water
2017-06-21	2017-06-21T13:45:13.630+08	2017-06-21T13:55:02.358+08	plantampines				tampinestm		english	heatselfherbtm	FALSE	TRUE	FALSE	FALSE
2017-06-21	2017-06-21T13:53:06.061+08	2017-06-21T13:55:29.002+08	plantampines				tampinestm		english	heatselfherbtm	FALSE	TRUE	FALSE	FALSE
2017-06-21	2017-06-21T13:57:10.137+08	2017-06-21T14:01:18.694+08	plantampines				tampinestm		english	heatselfherbtm	FALSE	TRUE	FALSE	FALSE
2017-06-21	2017-06-21T14:36:41.103+08	2017-06-21T14:55:04.340+08	plantampines				tampinestm		english	heatselfother	FALSE	FALSE	FALSE	TRUE	Water
2017-06-21	2017-06-21T15:21:50.313+08	2017-06-21T15:23:47.457+08	plantampines				tampinestm		english	heatselfother	FALSE	FALSE	FALSE	TRUE	Water
2017-06-21	2017-06-21T15:27:48.047+08	2017-06-21T15:37:03.362+08	plantampines				tampinestm		english	heatselfherbtm	FALSE	TRUE	FALSE	FALSE
2017-06-21	2017-06-22T17:21:17.341+08	2017-06-22T17:22:17.323+08	plantampines				tampinestm		english	heatselfanitm	FALSE	FALSE	TRUE	FALSE		heatselfanisaiga	FALSE	TRUE	FALSE	FALSE	FALSE	heataniselfformcw	heatpurchme	heatshoptmchain heatshopprovi	FALSE	TRUE	FALSE	TRUE	FALSE	FALSE	FALSE	heatselfwhyrec	FALSE	TRUE	FALSE	FALSE	FALSE	FALSE		heatselfwhyfam	FALSE	FALSE	FALSE	FALSE	TRUE	FALSE	FALSE
2017-06-23	2017-06-23T10:06:58.186+08	2017-06-23T10:08:14.225+08	planjurong		jurongblsc				english	heatselfherbtm	FALSE	TRUE	FALSE	FALSE
2017-06-23	2017-06-23T10:16:24.721+08	2017-06-23T10:17:41.973+08	planjurong		jurongblsc				english	heatselfherbtm	FALSE	TRUE	FALSE	FALSE
2017-06-23	2017-06-23T10:21:54.416+08	2017-06-23T10:25:26.008+08	planjurong		jurongblsc				english	heatselfherbtm	FALSE	TRUE	FALSE	FALSE
2017-06-23	2017-06-23T10:31:16.017+08	2017-06-23T10:32:12.168+08	planjurong		jurongblsc				english	heatselfherbtm	FALSE	TRUE	FALSE	FALSE
2017-06-23	2017-06-23T10:36:28.101+08	2017-06-23T10:38:34.129+08	planjurong		jurongblsc				english	heatselfherbtm	FALSE	TRUE	FALSE	FALSE
2017-06-23	2017-06-23T11:04:43.116+08	2017-06-23T11:06:14.200+08	planjurong		jurongblsc				english	heatselfherbtm	FALSE	TRUE	FALSE	FALSE
2017-06-23	2017-06-23T11:25:17.858+08	2017-06-23T11:26:16.286+08	planjurong		jurongblsc				english	heatselfherbtm	FALSE	TRUE	FALSE	FALSE
2017-06-23	2017-06-23T11:55:41.827+08	2017-06-23T11:56:53.935+08	planjurong		jurongblsc				english	heatselfherbtm	FALSE	TRUE	FALSE	FALSE
2017-06-23	2017-06-23T12:24:04.771+08	2017-06-23T12:25:01.482+08	planjurong		jurongblsc				english	heatselfherbtm	FALSE	TRUE	FALSE	FALSE
2017-06-23	2017-06-23T12:36:34.004+08	2017-06-23T12:37:19.998+08	planjurong		jurongblsc				english	heatselfother	FALSE	FALSE	FALSE	TRUE	Water
2017-06-23	2017-06-23T12:40:52.437+08	2017-06-23T12:43:57.144+08	planjurong		jurongblsc				english	heatselfherbtm	FALSE	TRUE	FALSE	FALSE
2017-06-23	2017-06-23T12:46:19.208+08	2017-06-23T12:48:28.320+08	planjurong		jurongblsc				english	heatselfherbtm	FALSE	TRUE	FALSE	FALSE
2017-06-23	2017-06-23T12:52:33.135+08	2017-06-23T12:54:03.664+08	planjurong		jurongblsc				english	heatselfherbtm	FALSE	TRUE	FALSE	FALSE
2017-06-23	2017-06-23T13:01:45.508+08	2017-06-23T13:02:51.530+08	planjurong		jurongblsc				english	heatselfherbtm	FALSE	TRUE	FALSE	FALSE
2017-06-23	2017-06-23T13:06:53.650+08	2017-06-23T13:08:18.695+08	planjurong		jurongblsc				english	heatselfother	FALSE	FALSE	FALSE	TRUE	Watee
2017-06-23	2017-06-23T14:23:58.293+08	2017-06-23T14:25:05.871+08	planjurong		jurongblsc				english	heatselfherbtm	FALSE	TRUE	FALSE	FALSE
2017-06-23	2017-06-23T14:43:45.300+08	2017-06-23T14:44:54.878+08	planjurong		jurongblsc				english	heatselfwm heatselfherbtm	TRUE	TRUE	FALSE	FALSE																																		heatwmwhselfformcw	heatwmpurchme
2017-06-23	2017-06-23T14:45:53.550+08	2017-06-23T14:47:05.194+08	planjurong		jurongblsc				english	heatselfother	FALSE	FALSE	FALSE	TRUE	Sugarcane/starfruit juice
2017-06-23	2017-06-23T14:58:11.644+08	2017-06-23T15:00:14.667+08	planjurong		jurongblsc				english	heatselfherbtm	FALSE	TRUE	FALSE	FALSE
2017-06-23	2017-06-23T16:04:49.450+08	2017-06-23T16:05:50.120+08	planjurong		jurongblsc				english	heatselfherbtm	FALSE	TRUE	FALSE	FALSE
2017-06-23	2017-06-23T16:41:20.428+08	2017-06-23T16:42:12.408+08	planjurong		jurongblsc				english	heatselfherbtm	FALSE	TRUE	FALSE	FALSE
2017-06-23	2017-06-23T16:53:55.714+08	2017-06-23T16:57:47.397+08	planjurong		jurongblsc				english	heatselfherbtm heatselfother	FALSE	TRUE	FALSE	TRUE	Watermelon
2017-06-24	2017-06-24T10:17:01.968+08	2017-06-24T10:19:07.743+08	planhougang			houganghoumall			english	heatselfother	FALSE	FALSE	FALSE	TRUE	Water
2017-06-24	2017-06-24T10:17:44.782+08	2017-06-24T10:23:47.078+08	planhougang			houganghoumall			english	heatselfherbtm heatselfanitm heatselfother	FALSE	TRUE	TRUE	TRUE	Supplements, essential oils	heatselfanisaiga	FALSE	TRUE	FALSE	FALSE	FALSE	heataniselfformfs	heatpurchme	heatshoptmchain heatshoptmfam	FALSE	TRUE	TRUE	FALSE	FALSE	FALSE	FALSE	heatselfwhyworks	TRUE	FALSE	FALSE	FALSE	FALSE	FALSE
2017-06-24	2017-06-24T10:22:55.603+08	2017-06-24T10:25:08.997+08	planhougang			houganghoumall			english	heatselfherbtm	FALSE	TRUE	FALSE	FALSE
2017-06-24	2017-06-24T10:32:51.721+08	2017-06-24T10:39:19.789+08	planhougang			houganghoumall			mandarin	heatselfother	FALSE	FALSE	FALSE	TRUE	Consult doctor
2017-06-24	2017-06-24T10:38:27.132+08	2017-06-24T10:40:16.538+08	planhougang			houganghoumall			english	heatselfother	FALSE	FALSE	FALSE	TRUE	Water
2017-06-24	2017-06-24T10:45:26.972+08	2017-06-24T10:48:02.286+08	planhougang			houganghoumall			english	heatselfherbtm heatselfanitm	FALSE	TRUE	TRUE	FALSE		heatselfanisaiga	FALSE	TRUE	FALSE	FALSE	FALSE	heataniselfformcw	heatpurchme	heatshoptmchain heatshoptmfam	FALSE	TRUE	TRUE	FALSE	FALSE	FALSE	FALSE	heatselfwhyworks heatselfwhyrec	TRUE	TRUE	FALSE	FALSE	FALSE	FALSE		heatselfwhytcmshop	FALSE	FALSE	FALSE	TRUE	FALSE	FALSE	FALSE
2017-06-24	2017-06-24T10:52:37.526+08	2017-06-24T11:01:58.169+08	planhougang			houganghoumall			mandarin	heatselfother	FALSE	FALSE	FALSE	TRUE	Consult doctor
2017-06-24	2017-06-24T11:30:45.726+08	2017-06-24T11:37:04.370+08	planhougang			houganghoumall			mandarin	heatselfwm heatselfherbtm	TRUE	TRUE	FALSE	FALSE																																		heatwmwhselfformpill	heatwmpurchme
2017-06-24	2017-06-24T11:32:45.955+08	2017-06-24T11:33:45.465+08	planhougang			houganghoumall			english	heatselfherbtm	FALSE	TRUE	FALSE	FALSE
2017-06-24	2017-06-24T12:55:45.758+08	2017-06-24T12:58:26.107+08	planhougang			houganghoumall			english	heatselfherbtm	FALSE	TRUE	FALSE	FALSE
2017-06-24	2017-06-24T13:06:19.954+08	2017-06-24T13:10:13.553+08	planhougang			houganghoumall			english	heatselfherbtm heatselfanitm	FALSE	TRUE	TRUE	FALSE		heatselfanisaiga	FALSE	TRUE	FALSE	FALSE	FALSE	heataniselfformfs	heatpurchme	heatshoptmchain heatshoptmfam	FALSE	TRUE	TRUE	FALSE	FALSE	FALSE	FALSE	heatselfwhyrec	FALSE	TRUE	FALSE	FALSE	FALSE	FALSE		heatselfwhyfam	FALSE	FALSE	FALSE	FALSE	TRUE	FALSE	FALSE
2017-06-24	2017-06-24T13:12:43.982+08	2017-06-24T13:13:43.527+08	planhougang			houganghoumall			english	heatselfherbtm	FALSE	TRUE	FALSE	FALSE
2017-06-24	2017-06-24T13:17:19.439+08	2017-06-24T13:22:03.527+08	planhougang			houganghoumall			english	heatselfherbtm	FALSE	TRUE	FALSE	FALSE
2017-06-24	2017-06-24T13:17:57.510+08	2017-06-24T13:19:24.871+08	planhougang			houganghoumall			english	heatselfherbtm	FALSE	TRUE	FALSE	FALSE
2017-06-24	2017-06-24T13:23:17.284+08	2017-06-24T13:29:33.401+08	planhougang			houganghoumall			mandarin	heatselfwm	TRUE	FALSE	FALSE	FALSE																																		heatwmwhselfformfs	heatwmpurchme
2017-06-24	2017-06-24T13:37:13.996+08	2017-06-24T13:39:53.847+08	planhougang			houganghoumall			english	heatselfherbtm heatselfanitm	FALSE	TRUE	TRUE	FALSE		heatselfanisaiga	FALSE	TRUE	FALSE	FALSE	FALSE	heataniselfformfs	heatpurchme	heatshoptmchain heatshoptmfam	FALSE	TRUE	TRUE	FALSE	FALSE	FALSE	FALSE	heatselfwhyworks heatselfwhyrec	TRUE	TRUE	FALSE	FALSE	FALSE	FALSE		heatselfwhyfam	FALSE	FALSE	FALSE	FALSE	TRUE	FALSE	FALSE
2017-06-24	2017-06-24T13:53:40.929+08	2017-06-24T13:57:41.331+08	planhougang			houganghoumall			english	heatselfherbtm heatselfother	FALSE	TRUE	FALSE	TRUE	Orange juice
2017-06-24	2017-06-24T13:57:06.224+08	2017-06-24T14:01:31.362+08	planhougang			houganghoumall			mandarin	heatselfanitm	FALSE	FALSE	TRUE	FALSE		heatselfanisaiga	FALSE	TRUE	FALSE	FALSE	FALSE	heataniselfformcw	heatpurchother	heatshoptmchain	FALSE	TRUE	FALSE	FALSE	FALSE	FALSE	FALSE	heatselfwhyrec	FALSE	TRUE	FALSE	FALSE	FALSE	FALSE		heatselfwhyfam	FALSE	FALSE	FALSE	FALSE	TRUE	FALSE	FALSE
2017-06-24	2017-06-24T13:59:31.424+08	2017-06-24T14:02:17.862+08	planhougang			houganghoumall			english	heatselfherbtm	FALSE	TRUE	FALSE	FALSE
2017-06-24	2017-06-24T14:11:41.820+08	2017-06-24T14:17:29.933+08	planhougang			houganghoumall			mandarin	heatselfwm	TRUE	FALSE	FALSE	FALSE																																		heatwmwhselfformpill	heatwmpurchme
2017-06-24	2017-06-24T14:21:02.732+08	2017-06-24T14:23:13.189+08	planhougang			houganghoumall			english	heatselfherbtm heatselfother	FALSE	TRUE	FALSE	TRUE	Coconut
2017-06-24	2017-06-24T14:37:59.663+08	2017-06-24T14:39:34.051+08	planhougang			houganghoumall			english	heatselfherbtm	FALSE	TRUE	FALSE	FALSE
2017-06-24	2017-06-24T14:46:30.388+08	2017-06-24T14:50:29.390+08	planhougang			houganghoumall			english	heatselfother	FALSE	FALSE	FALSE	TRUE	Water
2017-06-24	2017-06-24T14:56:16.823+08	2017-06-24T15:01:15.336+08	planhougang			houganghoumall			mandarin	heatselfwm heatselfherbtm	TRUE	TRUE	FALSE	FALSE																																		heatwmwhselfformpill	heatwmpurchme
2017-06-24	2017-06-24T15:29:08.219+08	2017-06-24T15:35:53.025+08	planhougang			houganghoumall			mandarin	heatselfherbtm	FALSE	TRUE	FALSE	FALSE
2017-06-24	2017-06-24T15:29:23.811+08	2017-06-24T15:30:19.505+08	planhougang			houganghoumall			english	heatselfwm heatselfherbtm	TRUE	TRUE	FALSE	FALSE																																		heatwmwhselfformcw	heatwmpurchme
2017-06-24	2017-06-24T15:36:57.721+08	2017-06-24T15:44:17.471+08	planhougang			houganghoumall			english	heatselfanitm heatselfother	FALSE	FALSE	TRUE	TRUE	Go jogging and sweat it off	heatselfanisaiga	FALSE	TRUE	FALSE	FALSE	FALSE	heataniselfformfs	heatpurchme	heatshoptmfam	FALSE	FALSE	TRUE	FALSE	FALSE	FALSE	FALSE	heatselfwhyrec	FALSE	TRUE	FALSE	FALSE	FALSE	FALSE		heatselfwhyfam	FALSE	FALSE	FALSE	FALSE	TRUE	FALSE	FALSE
2017-06-24	2017-06-24T15:52:22.780+08	2017-06-24T15:54:54.040+08	planhougang			houganghoumall			english	heatselfherbtm heatselfanitm	FALSE	TRUE	TRUE	FALSE		heatselfanisaiga	FALSE	TRUE	FALSE	FALSE	FALSE	heataniselfformcw	heatpurchpare	heatshoptmchain heatshoptmfam	FALSE	TRUE	TRUE	FALSE	FALSE	FALSE	FALSE	heatselfwhyworks heatselfwhyrec heatselfwhyconv	TRUE	TRUE	FALSE	TRUE	FALSE	FALSE		heatselfwhytcmshop heatselfwhyfam	FALSE	FALSE	FALSE	TRUE	TRUE	FALSE	FALSE
2017-06-24	2017-06-24T16:00:20.040+08	2017-06-24T16:06:03.865+08	planhougang			houganghoumall			mandarin	heatselfanitm	FALSE	FALSE	TRUE	FALSE		heatselfanisaiga	FALSE	TRUE	FALSE	FALSE	FALSE	heataniselfformfs	heatpurchme	heatshoptmfam	FALSE	FALSE	TRUE	FALSE	FALSE	FALSE	FALSE	heatselfwhyrec	FALSE	TRUE	FALSE	FALSE	FALSE	FALSE		heatselfwhyfam	FALSE	FALSE	FALSE	FALSE	TRUE	FALSE	FALSE
2017-06-24	2017-06-24T16:10:43.644+08	2017-06-24T16:15:46.657+08	planhougang			houganghoumall			english	heatselfherbtm	FALSE	TRUE	FALSE	FALSE
2017-06-24	2017-06-24T16:14:50.749+08	2017-06-24T16:17:46.121+08	planhougang			houganghoumall			english	heatselfother	FALSE	FALSE	FALSE	TRUE	Water
2017-06-24	2017-06-24T17:05:54.365+08	2017-06-24T17:12:25.978+08	planhougang			houganghoumall			english	heatselfwm	TRUE	FALSE	FALSE	FALSE																																		heatwmwhselfformpill	heatwmpurchme
2017-06-24	2017-06-24T17:09:15.196+08	2017-06-24T17:10:05.523+08	planhougang			houganghoumall			english	heatselfherbtm	FALSE	TRUE	FALSE	FALSE
2017-06-24	2017-06-24T17:47:39.051+08	2017-06-24T17:55:14.795+08	planhougang			houganghoumall			mandarin	heatselfherbtm	FALSE	TRUE	FALSE	FALSE
2017-06-24	2017-06-21T15:56:52.544+08	2017-06-24T13:10:20.690+08	plansengkang					sengkangco	english	heatselfother	FALSE	FALSE	FALSE	TRUE	Water
2017-06-24	2017-06-24T13:00:35.140+08	2017-06-24T13:07:12.984+08	plansengkang					sengkangco	english	heatselfherbtm	FALSE	TRUE	FALSE	FALSE
2017-06-24	2017-06-24T13:08:38.103+08	2017-06-24T13:09:37.954+08	plansengkang					sengkangco	english	heatselfother	FALSE	FALSE	FALSE	TRUE	Water
2017-06-24	2017-06-24T13:11:35.222+08	2017-06-24T13:51:21.359+08	plansengkang					sengkangco	english	heatselfother	FALSE	FALSE	FALSE	TRUE	Water
2017-06-24	2017-06-24T13:13:37.687+08	2017-06-24T13:25:18.103+08	plansengkang					sengkangco	english	heatselfwm	TRUE	FALSE	FALSE	FALSE																																		heatwmwhselfformcw	heatwmpurchme
2017-06-24	2017-06-24T13:22:17.558+08	2017-06-24T14:18:10.146+08	plansengkang					sengkangco	english	heatselfother	FALSE	FALSE	FALSE	TRUE	Water
2017-06-24	2017-06-24T13:25:33.356+08	2017-06-24T13:27:34.684+08	plansengkang					sengkangco	english	heatselfherbtm	FALSE	TRUE	FALSE	FALSE
2017-06-24	2017-06-24T13:28:50.465+08	2017-06-24T13:32:41.916+08	plansengkang					sengkangco	english	heatselfherbtm heatselfanitm	FALSE	TRUE	TRUE	FALSE		heatselfanibuffalo	FALSE	FALSE	FALSE	TRUE	FALSE	heataniselfformcw	heatpurchme	heatshopsuper	FALSE	FALSE	FALSE	FALSE	TRUE	FALSE	FALSE	heatselfwhyworks	TRUE	FALSE	FALSE	FALSE	FALSE	FALSE
2017-06-24	2017-06-24T14:00:09.349+08	2017-06-24T14:04:05.718+08	plansengkang					sengkangco	english	heatselfherbtm	FALSE	TRUE	FALSE	FALSE
2017-06-24	2017-06-24T14:20:15.066+08	2017-06-24T14:25:57.629+08	plansengkang					sengkangco	english	heatselfherbtm heatselfanitm	FALSE	TRUE	TRUE	FALSE		heatselfanisaiga	FALSE	TRUE	FALSE	FALSE	FALSE	heataniselfformfs	heatpurchpare	heatshoptmchain heatshoptmfam	FALSE	TRUE	TRUE	FALSE	FALSE	FALSE	FALSE	heatselfwhyother	FALSE	FALSE	FALSE	FALSE	FALSE	TRUE	Only when I feel very heaty
2017-06-24	2017-06-24T14:35:59.069+08	2017-06-24T14:38:31.572+08	plansengkang					sengkangco	english	heatselfanitm	FALSE	FALSE	TRUE	FALSE		heatselfanisaiga	FALSE	TRUE	FALSE	FALSE	FALSE	heataniselfformcw	heatpurchme	heatshoptmchain heatshoptmfam heatshopprovi heatshopsuper	FALSE	TRUE	TRUE	TRUE	TRUE	FALSE	FALSE	heatselfwhyworks heatselfwhyrec heatselfwhyafford heatselfwhyconv	TRUE	TRUE	TRUE	TRUE	FALSE	FALSE		heatselfwhyfam heatselfwhyfrie	FALSE	FALSE	FALSE	FALSE	TRUE	TRUE	FALSE
2017-06-24	2017-06-24T14:40:08.145+08	2017-06-24T14:43:59.972+08	plansengkang					sengkangco	mandarin	heatselfherbtm heatselfanitm	FALSE	TRUE	TRUE	FALSE		heatselfanisaiga	FALSE	TRUE	FALSE	FALSE	FALSE	heataniselfformfs	heatpurchme	heatshoptmchain	FALSE	TRUE	FALSE	FALSE	FALSE	FALSE	FALSE	heatselfwhyworks heatselfwhyconv	TRUE	FALSE	FALSE	TRUE	FALSE	FALSE
2017-06-24	2017-06-24T14:41:59.193+08	2017-06-24T14:58:28.374+08	plansengkang					sengkangco	english	heatselfother	FALSE	FALSE	FALSE	TRUE	Rest
2017-06-24	2017-06-24T15:05:12.640+08	2017-06-24T15:12:05.073+08	plansengkang					sengkangco	english	heatselfherbtm	FALSE	TRUE	FALSE	FALSE
2017-06-24	2017-06-24T15:10:11.891+08	2017-06-24T15:12:30.562+08	plansengkang					sengkangco	english	heatselfother	FALSE	FALSE	FALSE	TRUE	Water
2017-06-24	2017-06-24T15:26:46.224+08	2017-06-24T15:29:26.793+08	plansengkang					sengkangco	english	heatselfother	FALSE	FALSE	FALSE	TRUE	Water
2017-06-24	2017-06-24T15:35:19.634+08	2017-06-24T15:43:46.129+08	plansengkang					sengkangco	english	heatselfwm	TRUE	FALSE	FALSE	FALSE																																		heatwmwhselfformcw	heatwmpurchme
2017-06-24	2017-06-24T15:41:09.363+08	2017-06-24T15:39:56.605+08	plansengkang					sengkangco	english	heatselfwm	TRUE	FALSE	FALSE	FALSE																																		heatwmwhselfformcw	heatwmpurchme
2017-06-24	2017-06-24T15:51:08.129+08	2017-06-24T16:02:21.983+08	plansengkang					sengkangco	english	heatselfother	FALSE	FALSE	FALSE	TRUE	Water
2017-06-24	2017-06-24T15:55:08.512+08	2017-06-24T15:59:39.107+08	plansengkang					sengkangco	english	heatselfherbtm	FALSE	TRUE	FALSE	FALSE
2017-06-24	2017-06-24T15:59:43.136+08	2017-06-24T16:02:43.422+08	plansengkang					sengkangco	english	heatselfwm heatselfherbtm	TRUE	TRUE	FALSE	FALSE																																		heatwmwhselfformcw	heatwmpurchme
2017-06-24	2017-06-24T16:08:35.156+08	2017-06-24T16:42:34.866+08	plansengkang					sengkangco	english	heatselfherbtm	FALSE	TRUE	FALSE	FALSE
2017-06-24	2017-06-24T16:19:07.705+08	2017-06-24T16:24:18.221+08	plansengkang					sengkangco	mandarin	heatselfherbtm	FALSE	TRUE	FALSE	FALSE
2017-06-24	2017-06-24T16:26:01.201+08	2017-06-24T16:33:04.470+08	plansengkang					sengkangco	english	heatselfherbtm	FALSE	TRUE	FALSE	FALSE
2017-06-24	2017-06-24T16:47:10.089+08	2017-06-24T16:52:09.323+08	plansengkang					sengkangco	english	heatselfherbtm heatselfother	FALSE	TRUE	FALSE	TRUE	Water
2017-06-24	2017-06-24T17:10:08.116+08	2017-06-24T17:12:54.078+08	plansengkang					sengkangco	english	heatselfherbtm	FALSE	TRUE	FALSE	FALSE
2017-06-24	2017-06-24T17:17:06.346+08	2017-06-24T17:40:20.049+08	plansengkang					sengkangco	english	heatselfother	FALSE	FALSE	FALSE	TRUE	Water
2017-06-24	2017-06-24T17:24:07.381+08	2017-06-24T17:28:13.712+08	plansengkang					sengkangco	english	heatselfherbtm heatselfanitm	FALSE	TRUE	TRUE	FALSE		heatselfanisaiga	FALSE	TRUE	FALSE	FALSE	FALSE	heataniselfformcw	heatpurchme	heatshoptmchain	FALSE	TRUE	FALSE	FALSE	FALSE	FALSE	FALSE	heatselfwhyconv	FALSE	FALSE	FALSE	TRUE	FALSE	FALSE
2017-06-24	2017-06-24T17:42:13.949+08	2017-06-24T18:01:19.267+08	plansengkang					sengkangco	english	heatselfother	FALSE	FALSE	FALSE	TRUE	Whatever I find
2017-06-24	2017-06-24T17:55:19.402+08	2017-06-24T18:01:18.509+08	plansengkang					sengkangco	english	heatselfherbtm	FALSE	TRUE	FALSE	FALSE
2017-06-24	2017-06-24T18:02:45.670+08	2017-06-24T18:05:42.524+08	plansengkang					sengkangco	english	heatselfherbtm heatselfanitm	FALSE	TRUE	TRUE	FALSE		heatselfanisaiga	FALSE	TRUE	FALSE	FALSE	FALSE	heataniselfformcw	heatpurchme	heatshoptmchain heatshoptmfam	FALSE	TRUE	TRUE	FALSE	FALSE	FALSE	FALSE	heatselfwhyworks	TRUE	FALSE	FALSE	FALSE	FALSE	FALSE
2017-06-24	2017-06-24T18:41:09.504+08	2017-06-24T18:50:38.464+08	plansengkang					sengkangco	english	heatselfherbtm	FALSE	TRUE	FALSE	FALSE
2017-06-24	2017-06-24T18:51:15.868+08	2017-06-24T18:56:45.044+08	plansengkang					sengkangco	english	heatselfherbtm	FALSE	TRUE	FALSE	FALSE
2017-06-24	2017-06-24T18:57:13.696+08	2017-06-24T18:59:42.282+08	plansengkang					sengkangco	english	heatselfherbtm	FALSE	TRUE	FALSE	FALSE
2017-06-24	2017-06-24T19:10:12.362+08	2017-06-24T19:12:01.796+08	plansengkang					sengkangco	english	heatselfother	FALSE	FALSE	FALSE	TRUE	Water
2017-06-24	2017-06-24T19:17:27.616+08	2017-06-24T19:20:30.335+08	plansengkang					sengkangco	english	heatselfother	FALSE	FALSE	FALSE	TRUE	Water
2017-06-24	2017-06-24T19:17:33.971+08	2017-06-24T20:35:09.087+08	plansengkang					sengkangco	english	heatselfherbtm	FALSE	TRUE	FALSE	FALSE
2017-06-24	2017-06-24T19:26:32.277+08	2017-06-24T20:44:11.809+08	plansengkang					sengkangco	english	heatselfherbtm	FALSE	TRUE	FALSE	FALSE
2017-06-24	2017-06-24T19:39:06.309+08	2017-06-24T19:43:06.986+08	plansengkang					sengkangco	english	heatselfother	FALSE	FALSE	FALSE	TRUE	Water
2017-06-24	2017-06-24T19:51:07.050+08	2017-06-24T19:51:57.535+08	plansengkang					sengkangco	english	heatselfother	FALSE	FALSE	FALSE	TRUE	Water
2017-06-24	2017-06-24T19:52:25.056+08	2017-06-24T20:09:05.238+08	plansengkang					sengkangco	english	heatselfother	FALSE	FALSE	FALSE	TRUE	Water
2017-06-24	2017-06-24T20:15:17.639+08	2017-06-24T20:26:03.385+08	plansengkang					sengkangco	mandarin	heatselfherbtm	FALSE	TRUE	FALSE	FALSE
2017-06-24	2017-06-24T20:42:06.613+08	2017-06-24T20:47:28.134+08	plansengkang					sengkangco	english	heatselfherbtm	FALSE	TRUE	FALSE	FALSE
2017-06-25	2017-06-25T10:04:10.673+08	2017-06-25T10:06:41.925+08	planbedok	bedoktmp					english	heatselfwm	TRUE	FALSE	FALSE	FALSE																																		heatwmwhselfformpill	heatwmpurchpare
2017-06-25	2017-06-25T10:19:09.623+08	2017-06-25T10:21:13.889+08	planbedok	bedoktmp					english	heatselfwm	TRUE	FALSE	FALSE	FALSE																																		heatwmwhselfformpill	heatwmpurchme
2017-06-25	2017-06-25T10:43:10.543+08	2017-06-25T10:48:18.112+08	planbedok	bedoktmp					english	heatselfother	FALSE	FALSE	FALSE	TRUE	Water
2017-06-25	2017-06-25T10:58:19.312+08	2017-06-25T10:59:04.481+08	planbedok	bedoktmp					english	heatselfother	FALSE	FALSE	FALSE	TRUE	Water
2017-06-25	2017-06-25T11:05:07.725+08	2017-06-25T11:09:11.416+08	planbedok	bedoktmp					mandarin	heatselfwm	TRUE	FALSE	FALSE	FALSE																																		heatwmwhselfformpill	heatwmpurchme
2017-06-25	2017-06-25T11:09:32.646+08	2017-06-25T11:15:11.982+08	planbedok	bedoktmp					english	heatselfherbtm heatselfanitm	FALSE	TRUE	TRUE	FALSE		heatselfanisaiga	FALSE	TRUE	FALSE	FALSE	FALSE	heataniselfformcw	heatpurchme	heatshoptmchain heatshoptmfam	FALSE	TRUE	TRUE	FALSE	FALSE	FALSE	FALSE	heatselfwhyworks	TRUE	FALSE	FALSE	FALSE	FALSE	FALSE
2017-06-25	2017-06-25T11:12:09.295+08	2017-06-25T11:14:32.628+08	planbedok	bedoktmp					english	heatselfother	FALSE	FALSE	FALSE	TRUE	Rest
2017-06-25	2017-06-25T11:15:09.327+08	2017-06-25T11:17:48.638+08	planbedok	bedoktmp					english	heatselfherbtm	FALSE	TRUE	FALSE	FALSE
2017-06-25	2017-06-25T11:15:34.852+08	2017-06-25T11:18:45.635+08	planbedok	bedoktmp					english	heatselfherbtm	FALSE	TRUE	FALSE	FALSE
2017-06-25	2017-06-25T11:18:38.852+08	2017-06-25T11:44:09.241+08	planbedok	bedoktmp					english	heatselfother	FALSE	FALSE	FALSE	TRUE	Rest
2017-06-25	2017-06-25T11:37:08.311+08	2017-06-25T11:40:52.843+08	planbedok	bedoktmp					english	heatselfother	FALSE	FALSE	FALSE	TRUE	Water
2017-06-25	2017-06-25T12:10:19.659+08	2017-06-25T12:15:18.278+08	planbedok	bedoktmp					english	heatselfherbtm heatselfanitm	FALSE	TRUE	TRUE	FALSE		heatselfanisaiga	FALSE	TRUE	FALSE	FALSE	FALSE	heataniselfformfs	heatpurchme	heatshoptmchain	FALSE	TRUE	FALSE	FALSE	FALSE	FALSE	FALSE	heatselfwhyworks heatselfwhyconv	TRUE	FALSE	FALSE	TRUE	FALSE	FALSE
2017-06-25	2017-06-25T12:13:10.302+08	2017-06-25T12:15:16.696+08	planbedok	bedoktmp					english	heatselfother	FALSE	FALSE	FALSE	TRUE	Fruit juice
2017-06-25	2017-06-25T12:26:48.878+08	2017-06-25T12:33:04.095+08	planbedok	bedoktmp					mandarin	heatselfherbtm	FALSE	TRUE	FALSE	FALSE
2017-06-25	2017-06-25T12:38:49.839+08	2017-06-25T12:43:17.136+08	planbedok	bedoktmp					english	heatselfother	FALSE	FALSE	FALSE	TRUE	Take a rest
2017-06-25	2017-06-25T12:50:09.199+08	2017-06-25T12:57:30.070+08	planbedok	bedoktmp					english	heatselfherbtm	FALSE	TRUE	FALSE	FALSE
2017-06-25	2017-06-25T13:08:09.401+08	2017-06-25T13:08:56.276+08	planbedok	bedoktmp					english	heatselfother	FALSE	FALSE	FALSE	TRUE	Water
2017-06-25	2017-06-25T13:24:07.481+08	2017-06-25T13:26:34.714+08	planbedok	bedoktmp					english	heatselfother	FALSE	FALSE	FALSE	TRUE	Never experienced heatiness
2017-06-25	2017-06-25T13:35:54.642+08	2017-06-25T13:45:00.943+08	planbedok	bedoktmp					english	heatselfherbtm heatselfanitm	FALSE	TRUE	TRUE	FALSE		heatselfanisaiga	FALSE	TRUE	FALSE	FALSE	FALSE	heataniselfformcw	heatpurchme	heatshoptmfam	FALSE	FALSE	TRUE	FALSE	FALSE	FALSE	FALSE	heatselfwhyrec heatselfwhyother	FALSE	TRUE	FALSE	FALSE	FALSE	TRUE	Tradition	heatselfwhyfam	FALSE	FALSE	FALSE	FALSE	TRUE	FALSE	FALSE
2017-06-25	2017-06-25T13:46:25.642+08	2017-06-25T13:51:43.390+08	planbedok	bedoktmp					english	heatselfother	FALSE	FALSE	FALSE	TRUE	Rest
2017-06-25	2017-06-25T13:51:08.361+08	2017-06-25T13:59:46.088+08	planbedok	bedoktmp					english	heatselfherbtm	FALSE	TRUE	FALSE	FALSE
2017-06-25	2017-06-25T14:03:06.180+08	2017-06-25T14:05:21.334+08	planbedok	bedoktmp					english	heatselfother	FALSE	FALSE	FALSE	TRUE	Water
2017-06-25	2017-06-25T14:08:59.460+08	2017-06-25T14:11:05.896+08	planbedok	bedoktmp					english	heatselfother	FALSE	FALSE	FALSE	TRUE	Put water on forehead
2017-06-25	2017-06-25T14:25:12.641+08	2017-06-25T14:32:31.003+08	planbedok	bedoktmp					english	heatselfother	FALSE	FALSE	FALSE	TRUE	Water
2017-06-25	2017-06-25T14:28:37.138+08	2017-06-25T14:29:33.781+08	planbedok	bedoktmp					english	heatselfother	FALSE	FALSE	FALSE	TRUE	Water
2017-06-25	2017-06-25T14:30:04.616+08	2017-06-25T14:33:14.520+08	planbedok	bedoktmp					english	heatselfother	FALSE	FALSE	FALSE	TRUE	Rest and drink water
2017-06-25	2017-06-25T14:34:40.681+08	2017-06-25T14:38:12.857+08	planbedok	bedoktmp					english	heatselfherbtm	FALSE	TRUE	FALSE	FALSE
2017-06-25	2017-06-25T15:00:06.100+08	2017-06-25T15:03:32.407+08	planbedok	bedoktmp					english	heatselfherbtm	FALSE	TRUE	FALSE	FALSE
2017-06-25	2017-06-25T15:05:53.817+08	2017-06-25T15:09:39.336+08	planbedok	bedoktmp					english	heatselfwm	TRUE	FALSE	FALSE	FALSE																																		heatwmwhselfformpill	heatwmpurchme
2017-06-25	2017-06-25T15:06:43.387+08	2017-06-25T15:08:37.369+08	planbedok	bedoktmp					english	heatselfother	FALSE	FALSE	FALSE	TRUE	Mint tea
2017-06-25	2017-06-25T15:46:35.710+08	2017-06-25T15:51:18.524+08	planbedok	bedoktmp					english	heatselfwm heatselfherbtm	TRUE	TRUE	FALSE	FALSE																																		heatwmwhselfformcw	heatwmpurchme
2017-06-25	2017-06-25T15:48:07.909+08	2017-06-25T15:49:59.550+08	planbedok	bedoktmp					english	heatselfanitm	FALSE	FALSE	TRUE	FALSE		heatselfanisaiga	FALSE	TRUE	FALSE	FALSE	FALSE	heataniselfformcw	heatpurchchil	heatshoptmchain heatshoptmfam	FALSE	TRUE	TRUE	FALSE	FALSE	FALSE	FALSE	heatselfwhyworks heatselfwhydn	TRUE	FALSE	FALSE	FALSE	TRUE	FALSE
2017-06-25	2017-06-25T16:11:39.643+08	2017-06-25T16:21:50.075+08	planbedok	bedoktmp					english	heatselfherbtm heatselfanitm	FALSE	TRUE	TRUE	FALSE		heatselfanisaiga	FALSE	TRUE	FALSE	FALSE	FALSE	heataniselfformcw	heatpurchme	heatshoptmfam	FALSE	FALSE	TRUE	FALSE	FALSE	FALSE	FALSE	heatselfwhyafford	FALSE	FALSE	TRUE	FALSE	FALSE	FALSE
2017-06-25	2017-06-25T16:24:45.708+08	2017-06-25T16:27:25.882+08	planbedok	bedoktmp					english	heatselfherbtm	FALSE	TRUE	FALSE	FALSE
2017-06-25	2017-06-25T16:35:45.649+08	2017-06-25T16:38:58.157+08	planbedok	bedoktmp					english	heatselfother	FALSE	FALSE	FALSE	TRUE	Cold drink
2017-06-25	2017-06-25T16:36:19.822+08	2017-06-25T16:39:24.795+08	planbedok	bedoktmp					english	heatselfherbtm	FALSE	TRUE	FALSE	FALSE
2017-06-25	2017-06-25T16:39:15.364+08	2017-06-25T17:33:19.032+08	planbedok	bedoktmp					english	heatselfwm heatselfother	TRUE	FALSE	FALSE	TRUE	Plain water																																	heatwmwhselfformcw	heatwmpurchpare
2017-06-25	2017-06-25T17:00:08.429+08	2017-06-25T17:15:50.423+08	planbedok	bedoktmp					english	heatselfother	FALSE	FALSE	FALSE	TRUE	Water
2017-06-25	2017-06-25T17:16:06.201+08	2017-06-25T17:27:54.120+08	planbedok	bedoktmp					english	heatselfother	FALSE	FALSE	FALSE	TRUE	Water
2017-06-25	2017-06-25T17:27:58.387+08	2017-06-25T17:31:43.352+08	planbedok	bedoktmp					english	heatselfherbtm	FALSE	TRUE	FALSE	FALSE
2017-06-25	2017-06-25T17:32:18.888+08	2017-06-25T17:56:09.085+08	planbedok	bedoktmp					english	heatselfwm	TRUE	FALSE	FALSE	FALSE																																		heatwmwhselfformpill	heatwmpurchme
2017-06-25	2017-06-25T17:33:39.883+08	2017-06-25T17:34:50.999+08	planbedok	bedoktmp					english	heatselfother	FALSE	FALSE	FALSE	TRUE	Water
2017-06-25	2017-06-25T10:08:51.563+08	2017-06-25T10:31:15.444+08	planhougang			hougangheartmall			english	heatselfherbtm heatselfanitm	FALSE	TRUE	TRUE	FALSE		heatselfanisaiga	FALSE	TRUE	FALSE	FALSE	FALSE	heataniselfformcw	heatpurchme	heatshoptmchain heatshoptmfam heatshopprovi	FALSE	TRUE	TRUE	TRUE	FALSE	FALSE	FALSE	heatselfwhyworks	TRUE	FALSE	FALSE	FALSE	FALSE	FALSE
2017-06-25	2017-06-25T10:50:47.812+08	2017-06-25T10:53:59.362+08	planhougang			hougangheartmall			english	heatselfother	FALSE	FALSE	FALSE	TRUE	Cold water， ice pack
2017-06-25	2017-06-25T12:21:28.131+08	2017-06-25T12:26:25.956+08	planhougang			hougangheartmall			english	heatselfherbtm	FALSE	TRUE	FALSE	FALSE
2017-06-25	2017-06-25T12:29:12.477+08	2017-06-25T12:32:59.825+08	planhougang			hougangheartmall			english	heatselfherbtm	FALSE	TRUE	FALSE	FALSE
2017-06-25	2017-06-25T12:51:10.763+08	2017-06-25T12:54:27.733+08	planhougang			hougangheartmall			english	heatselfwm	TRUE	FALSE	FALSE	FALSE																																		heatwmwhselfformcw	heatwmpurchme
2017-06-25	2017-06-25T12:59:19.583+08	2017-06-25T13:08:44.925+08	planhougang			hougangheartmall			english	heatselfother	FALSE	FALSE	FALSE	TRUE	Jin zu Lian chi an
2017-06-25	2017-06-25T13:08:48.990+08	2017-06-25T13:11:38.482+08	planhougang			hougangheartmall			english	heatselfother	FALSE	FALSE	FALSE	TRUE	Leave it alone
2017-06-25	2017-06-25T13:22:58.066+08	2017-06-25T13:28:14.582+08	planhougang			hougangheartmall			mandarin	heatselfherbtm	FALSE	TRUE	FALSE	FALSE
2017-06-25	2017-06-25T13:36:56.614+08	2017-06-25T13:41:23.064+08	planhougang			hougangheartmall			english	heatselfherbtm	FALSE	TRUE	FALSE	FALSE
2017-06-25	2017-06-25T13:52:41.056+08	2017-06-25T13:57:54.215+08	planhougang			hougangheartmall			english	heatselfwm heatselfherbtm heatselfanitm	TRUE	TRUE	TRUE	FALSE		heatselfanisaiga	FALSE	TRUE	FALSE	FALSE	FALSE	heataniselfformcw	heatpurchpare	heatshoppharm heatshoptmchain heatshoptmfam	TRUE	TRUE	TRUE	FALSE	FALSE	FALSE	FALSE	heatselfwhyworks heatselfwhyrec	TRUE	TRUE	FALSE	FALSE	FALSE	FALSE		heatselfwhyphar heatselfwhyfam heatselfwhyfrie	FALSE	FALSE	TRUE	FALSE	TRUE	TRUE	FALSE	heatwmwhselfformcw	heatwmpurchpare
2017-06-25	2017-06-25T14:49:07.079+08	2017-06-25T14:54:07.993+08	planhougang			hougangheartmall			english	heatselfwm	TRUE	FALSE	FALSE	FALSE																																		heatwmwhselfformpill	heatwmpurchme
2017-06-25	2017-06-25T14:57:23.203+08	2017-06-25T15:00:59.774+08	planhougang			hougangheartmall			english	heatselfherbtm	FALSE	TRUE	FALSE	FALSE
2017-06-25	2017-06-25T15:01:26.559+08	2017-06-25T15:03:33.076+08	planhougang			hougangheartmall			english	heatselfherbtm	FALSE	TRUE	FALSE	FALSE
2017-06-25	2017-06-25T15:22:53.100+08	2017-06-25T15:27:00.921+08	planhougang			hougangheartmall			mandarin	heatselfanitm	FALSE	FALSE	TRUE	FALSE		heatselfanisaiga	FALSE	TRUE	FALSE	FALSE	FALSE	heataniselfformfs	heatpurchme	heatshoptmchain	FALSE	TRUE	FALSE	FALSE	FALSE	FALSE	FALSE	heatselfwhyworks	TRUE	FALSE	FALSE	FALSE	FALSE	FALSE
2017-06-25	2017-06-25T15:29:05.130+08	2017-06-25T15:33:50.667+08	planhougang			hougangheartmall			mandarin	heatselfwm	TRUE	FALSE	FALSE	FALSE																																		heatwmwhselfformpill	heatwmpurchme
2017-06-25	2017-06-25T15:51:46.895+08	2017-06-25T15:56:58.005+08	planhougang			hougangheartmall			mandarin	heatselfherbtm	FALSE	TRUE	FALSE	FALSE
2017-06-25	2017-06-25T16:04:25.759+08	2017-06-25T16:08:10.647+08	planhougang			hougangheartmall			english	heatselfwm heatselfherbtm	TRUE	TRUE	FALSE	FALSE																																		heatwmwhselfformpill	heatwmpurchme
2017-06-25	2017-06-25T16:15:42.964+08	2017-06-25T16:20:20.771+08	planhougang			hougangheartmall			english	heatselfwm	TRUE	FALSE	FALSE	FALSE																																		heatwmwhselfformpill	heatwmpurchme
2017-06-25	2017-06-25T16:37:56.440+08	2017-06-25T16:46:24.921+08	planhougang			hougangheartmall			mandarin	heatselfherbtm	FALSE	TRUE	FALSE	FALSE
2017-06-25	2017-06-25T16:49:25.345+08	2017-06-25T16:53:51.083+08	planhougang			hougangheartmall			english	heatselfwm heatselfherbtm	TRUE	TRUE	FALSE	FALSE																																		heatwmwhselfformpill	heatwmpurchspou
2017-06-25	2017-06-25T17:17:31.965+08	2017-06-25T17:20:14.966+08	planhougang			hougangheartmall			english	heatselfherbtm	FALSE	TRUE	FALSE	FALSE
2017-06-25	2017-06-25T17:23:05.343+08	2017-06-25T17:31:32.343+08	planhougang			hougangheartmall			mandarin	heatselfherbtm	FALSE	TRUE	FALSE	FALSE
2017-06-25	2017-06-25T17:45:22.644+08	2017-06-25T17:53:58.128+08	planhougang			hougangheartmall			english	heatselfherbtm	FALSE	TRUE	FALSE	FALSE
2017-06-26	2017-06-26T10:21:29.120+08	2017-06-26T10:27:50.678+08	planjurong		jurongblsc				mandarin	heatselfwm	TRUE	FALSE	FALSE	FALSE																																		heatwmwhselfformpill	heatwmpurchother
2017-06-26	2017-06-26T10:50:46.746+08	2017-06-26T10:54:16.973+08	planjurong		jurongblsc				english	heatselfwm heatselfherbtm	TRUE	TRUE	FALSE	FALSE																																		heatwmwhselfformpill	heatwmpurchme
2017-06-26	2017-06-26T11:00:34.302+08	2017-06-26T11:11:17.190+08	planjurong		jurongblsc				english	heatselfwm	TRUE	FALSE	FALSE	FALSE																																		heatwmwhselfformpill	heatwmpurchme
2017-06-26	2017-06-26T11:18:17.878+08	2017-06-26T11:22:38.706+08	planjurong		jurongblsc				mandarin	heatselfwm	TRUE	FALSE	FALSE	FALSE																																		heatwmwhselfformpill	heatwmpurchme
2017-06-26	2017-06-26T11:27:59.222+08	2017-06-26T11:31:39.941+08	planjurong		jurongblsc				english	heatselfother	FALSE	FALSE	FALSE	TRUE	Fruits
2017-06-26	2017-06-26T11:50:16.775+08	2017-06-26T11:55:06.623+08	planjurong		jurongblsc				mandarin	heatselfwm heatselfherbtm	TRUE	TRUE	FALSE	FALSE																																		heatwmwhselfformpill	heatwmpurchme
2017-06-26	2017-06-26T13:05:36.275+08	2017-06-26T13:09:30.262+08	planjurong		jurongblsc				mandarin	heatselfother	FALSE	FALSE	FALSE	TRUE	Consult doctor
2017-06-26	2017-06-26T13:21:51.524+08	2017-06-26T13:27:23.849+08	planjurong		jurongblsc				english	heatselfherbtm	FALSE	TRUE	FALSE	FALSE
2017-06-26	2017-06-26T13:35:32.486+08	2017-06-26T13:41:28.045+08	planjurong		jurongblsc				mandarin	heatselfherbtm heatselfanitm	FALSE	TRUE	TRUE	FALSE		heatselfanisaiga	FALSE	TRUE	FALSE	FALSE	FALSE	heataniselfformcw	heatpurchme	heatshoptmfam	FALSE	FALSE	TRUE	FALSE	FALSE	FALSE	FALSE	heatselfwhyother	FALSE	FALSE	FALSE	FALSE	FALSE	TRUE	Prevention
2017-06-26	2017-06-26T13:45:55.563+08	2017-06-26T13:51:24.720+08	planjurong		jurongblsc				mandarin	heatselfanitm heatselfother	FALSE	FALSE	TRUE	TRUE	Salt water	heatselfanisaiga	FALSE	TRUE	FALSE	FALSE	FALSE	heataniselfformother	heatpurchother	heatshoptmfam	FALSE	FALSE	TRUE	FALSE	FALSE	FALSE	FALSE	heatselfwhyrec	FALSE	TRUE	FALSE	FALSE	FALSE	FALSE		heatselfwhyfam	FALSE	FALSE	FALSE	FALSE	TRUE	FALSE	FALSE
2017-06-26	2017-06-26T13:55:29.479+08	2017-06-26T14:01:52.428+08	planjurong		jurongblsc				mandarin	heatselfherbtm	FALSE	TRUE	FALSE	FALSE
2017-06-26	2017-06-26T15:07:15.678+08	2017-06-26T15:09:29.304+08	planjurong		jurongblsc				english	heatselfwm	TRUE	FALSE	FALSE	FALSE																																		heatwmwhselfformcw	heatwmpurchme
2017-06-26	2017-06-26T15:10:32.075+08	2017-06-26T15:14:15.947+08	planjurong		jurongblsc				mandarin	heatselfherbtm	FALSE	TRUE	FALSE	FALSE
2017-06-26	2017-06-26T15:27:35.750+08	2017-06-26T15:33:25.165+08	planjurong		jurongblsc				mandarin	heatselfherbtm	FALSE	TRUE	FALSE	FALSE
2017-06-26	2017-06-26T15:41:08.855+08	2017-06-26T15:44:35.261+08	planjurong		jurongblsc				mandarin	heatselfother	FALSE	FALSE	FALSE	TRUE	Consult doctor ( and get MC)
2017-06-26	2017-06-26T16:41:43.899+08	2017-06-26T16:47:32.559+08	planjurong		jurongblsc				mandarin	heatselfherbtm	FALSE	TRUE	FALSE	FALSE
2017-06-26	2017-06-26T17:27:03.043+08	2017-06-26T17:30:05.313+08	planjurong		jurongblsc				mandarin	heatselfwm	TRUE	FALSE	FALSE	FALSE																																		heatwmwhselfformpill	heatwmpurchme
2017-06-26	2017-06-26T17:47:47.347+08	2017-06-26T17:51:06.230+08	planjurong		jurongblsc				english	heatselfherbtm	FALSE	TRUE	FALSE	FALSE
2017-06-26	2017-06-26T10:05:51.535+08	2017-06-26T10:07:00.049+08	plantampines				tampinesem		english	heatselfherbtm	FALSE	TRUE	FALSE	FALSE
2017-06-26	2017-06-26T10:14:10.166+08	2017-06-26T10:24:18.696+08	plantampines				tampinesem		english	heatselfherbtm	FALSE	TRUE	FALSE	FALSE
2017-06-26	2017-06-26T10:24:25.921+08	2017-06-26T10:30:47.517+08	plantampines				tampinesem		english	heatselfherbtm	FALSE	TRUE	FALSE	FALSE
2017-06-26	2017-06-26T10:25:07.160+08	2017-06-26T10:27:00.586+08	plantampines				tampinesem		english	heatselfother	FALSE	FALSE	FALSE	TRUE	Water
2017-06-26	2017-06-26T10:30:53.765+08	2017-06-26T10:35:17.324+08	plantampines				tampinesem		english	heatselfherbtm heatselfother	FALSE	TRUE	FALSE	TRUE	Fruits
2017-06-26	2017-06-26T10:39:50.907+08	2017-06-26T10:42:23.861+08	plantampines				tampinesem		english	heatselfother	FALSE	FALSE	FALSE	TRUE	Water
2017-06-26	2017-06-26T10:45:54.718+08	2017-06-26T10:54:25.338+08	plantampines				tampinesem		english	heatselfwm	TRUE	FALSE	FALSE	FALSE																																		heatwmwhselfformpill	heatwmpurchme
2017-06-26	2017-06-26T10:57:02.576+08	2017-06-26T11:20:18.311+08	plantampines				tampinesem		english	heatselfother	FALSE	FALSE	FALSE	TRUE	Water
2017-06-26	2017-06-26T11:10:07.077+08	2017-06-26T11:19:24.404+08	plantampines				tampinesem		english	heatselfother	FALSE	FALSE	FALSE	TRUE	Water
2017-06-26	2017-06-26T11:21:00.278+08	2017-06-26T11:28:56.421+08	plantampines				tampinesem		english	heatselfherbtm	FALSE	TRUE	FALSE	FALSE
2017-06-26	2017-06-26T11:21:42.249+08	2017-06-26T11:43:25.744+08	plantampines				tampinesem		english	heatselfother	FALSE	FALSE	FALSE	TRUE	Water
2017-06-26	2017-06-26T11:46:22.646+08	2017-06-26T12:08:38.492+08	plantampines				tampinesem		english	heatselfother	FALSE	FALSE	FALSE	TRUE	Water
2017-06-26	2017-06-26T11:50:08.432+08	2017-06-26T11:54:50.984+08	plantampines				tampinesem		english	heatselfherbtm	FALSE	TRUE	FALSE	FALSE
2017-06-26	2017-06-26T12:12:10.734+08	2017-06-26T12:14:42.377+08	plantampines				tampinesem		english	heatselfherbtm	FALSE	TRUE	FALSE	FALSE
2017-06-26	2017-06-26T12:20:39.928+08	2017-06-26T12:25:41.662+08	plantampines				tampinesem		english	heatselfherbtm	FALSE	TRUE	FALSE	FALSE
2017-06-26	2017-06-26T12:42:29.784+08	2017-06-26T12:44:12.568+08	plantampines				tampinesem		english	heatselfother	FALSE	FALSE	FALSE	TRUE	Water
2017-06-26	2017-06-26T12:49:10.963+08	2017-06-26T12:52:24.011+08	plantampines				tampinesem		english	heatselfother	FALSE	FALSE	FALSE	TRUE	Water
2017-06-26	2017-06-26T13:10:09.980+08	2017-06-26T13:17:13.724+08	plantampines				tampinesem		english	heatselfother	FALSE	FALSE	FALSE	TRUE	Water
2017-06-26	2017-06-26T13:10:39.522+08	2017-06-26T13:16:03.886+08	plantampines				tampinesem		english	heatselfwm heatselfherbtm	TRUE	TRUE	FALSE	FALSE																																		heatwmwhselfformpill	heatwmpurchme
2017-06-26	2017-06-26T13:17:54.115+08	2017-06-26T13:25:44.754+08	plantampines				tampinesem		english	heatselfother	FALSE	FALSE	FALSE	TRUE	Cool water
2017-06-26	2017-06-26T13:33:10.708+08	2017-06-26T13:36:33.251+08	plantampines				tampinesem		english	heatselfwm heatselfherbtm	TRUE	TRUE	FALSE	FALSE																																		heatwmwhselfformcw	heatwmpurchme
2017-06-26	2017-06-26T13:36:56.914+08	2017-06-26T13:46:50.506+08	plantampines				tampinesem		english	heatselfother	FALSE	FALSE	FALSE	TRUE	Exercise
2017-06-26	2017-06-26T13:49:32.338+08	2017-06-26T13:50:16.165+08	plantampines				tampinesem		english	heatselfother	FALSE	FALSE	FALSE	TRUE	Nothing
2017-06-26	2017-06-26T13:52:33.121+08	2017-06-26T13:54:18.829+08	plantampines				tampinesem		english	heatselfherbtm	FALSE	TRUE	FALSE	FALSE
2017-06-26	2017-06-26T13:54:55.211+08	2017-06-26T13:57:29.148+08	plantampines				tampinesem		english	heatselfother	FALSE	FALSE	FALSE	TRUE	Nothing
2017-06-26	2017-06-26T13:59:46.335+08	2017-06-26T14:24:07.916+08	plantampines				tampinesem		english	heatselfwm	TRUE	FALSE	FALSE	FALSE																																		heatwmwhselfformpill	heatwmpurchspou
2017-06-26	2017-06-26T14:15:19.604+08	2017-06-26T14:18:55.592+08	plantampines				tampinesem		english	heatselfherbtm	FALSE	TRUE	FALSE	FALSE
2017-06-26	2017-06-26T14:19:31.135+08	2017-06-26T14:25:10.276+08	plantampines				tampinesem		english	heatselfwm heatselfherbtm	TRUE	TRUE	FALSE	FALSE																																		heatwmwhselfformcw	heatwmpurchme
2017-06-26	2017-06-26T14:26:09.235+08	2017-06-26T15:05:26.013+08	plantampines				tampinesem		english	heatselfother	FALSE	FALSE	FALSE	TRUE	Water
2017-06-26	2017-06-26T15:00:10.521+08	2017-06-26T15:04:48.360+08	plantampines				tampinesem		english	heatselfherbtm	FALSE	TRUE	FALSE	FALSE
2017-06-26	2017-06-26T15:31:05.862+08	2017-06-26T15:34:29.671+08	plantampines				tampinesem		english	heatselfother	FALSE	FALSE	FALSE	TRUE	Water
2017-06-26	2017-06-26T15:40:13.134+08	2017-06-26T15:43:05.900+08	plantampines				tampinesem		english	heatselfherbtm	FALSE	TRUE	FALSE	FALSE
2017-06-26	2017-06-26T15:43:47.581+08	2017-06-26T15:48:21.001+08	plantampines				tampinesem		english	heatselfother	FALSE	FALSE	FALSE	TRUE	Water
2017-06-26	2017-06-26T16:07:44.709+08	2017-06-26T16:08:47.434+08	plantampines				tampinesem		english	heatselfother	FALSE	FALSE	FALSE	TRUE	Water
2017-06-26	2017-06-26T16:12:34.686+08	2017-06-26T16:35:34.866+08	plantampines				tampinesem		english	heatselfanitm	FALSE	FALSE	TRUE	FALSE		heatselfanisaiga	FALSE	TRUE	FALSE	FALSE	FALSE	heataniselfformcw	heatpurchme	heatshoptmchain heatshoptmfam	FALSE	TRUE	TRUE	FALSE	FALSE	FALSE	FALSE	heatselfwhyworks heatselfwhyafford heatselfwhyconv	TRUE	FALSE	TRUE	TRUE	FALSE	FALSE
2017-06-26	2017-06-26T16:21:22.420+08	2017-06-26T16:27:03.474+08	plantampines				tampinesem		english	heatselfherbtm	FALSE	TRUE	FALSE	FALSE
2017-06-26	2017-06-26T16:33:17.749+08	2017-06-26T16:36:40.028+08	plantampines				tampinesem		english	heatselfherbtm	FALSE	TRUE	FALSE	FALSE
2017-06-26	2017-06-26T16:36:54.241+08	2017-06-26T16:48:35.294+08	plantampines				tampinesem		english	heatselfherbtm	FALSE	TRUE	FALSE	FALSE
2017-06-26	2017-06-26T16:37:20.429+08	2017-06-26T16:41:53.892+08	plantampines				tampinesem		english	heatselfother	FALSE	FALSE	FALSE	TRUE	Water
2017-06-26	2017-06-26T16:48:40.584+08	2017-06-26T16:54:48.523+08	plantampines				tampinesem		english	heatselfherbtm	FALSE	TRUE	FALSE	FALSE
2017-06-26	2017-06-26T16:55:43.524+08	2017-06-26T16:56:53.194+08	plantampines				tampinesem		english	heatselfother	FALSE	FALSE	FALSE	TRUE	Water
2017-06-26	2017-06-26T16:56:56.537+08	2017-06-26T17:00:09.553+08	plantampines				tampinesem		english	heatselfherbtm	FALSE	TRUE	FALSE	FALSE
2017-06-26	2017-06-26T17:00:17.147+08	2017-06-26T17:04:11.198+08	plantampines				tampinesem		english	heatselfother	FALSE	FALSE	FALSE	TRUE	Water
2017-06-26	2017-06-26T17:02:51.214+08	2017-06-26T17:21:17.237+08	plantampines				tampinesem		english	heatselfherbtm	FALSE	TRUE	FALSE	FALSE
2017-06-26	2017-06-26T17:20:08.382+08	2017-06-26T17:23:28.674+08	plantampines				tampinesem		english	heatselfherbtm	FALSE	TRUE	FALSE	FALSE
2017-06-26	2017-06-26T17:29:30.343+08	2017-06-26T17:43:00.663+08	plantampines				tampinesem		english	heatselfanitm	FALSE	FALSE	TRUE	FALSE		heatselfanisaiga	FALSE	TRUE	FALSE	FALSE	FALSE	heataniselfformcw	heatpurchme	heatshoptmchain heatshoptmfam heatshopprovi heatshopsuper	FALSE	TRUE	TRUE	TRUE	TRUE	FALSE	FALSE	heatselfwhyworks	TRUE	FALSE	FALSE	FALSE	FALSE	FALSE
2017-06-26	2017-06-26T17:39:09.786+08	2017-06-26T17:41:13.735+08	plantampines				tampinesem		english	heatselfherbtm	FALSE	TRUE	FALSE	FALSE
2017-06-26	2017-06-26T17:46:29.392+08	2017-06-26T18:02:04.387+08	plantampines				tampinesem		english	heatselfwm heatselfherbtm	TRUE	TRUE	FALSE	FALSE																																		heatwmwhselfformpill	heatwmpurchme
2017-06-27	2017-06-27T10:15:48.339+08	2017-06-27T10:16:42.762+08	planhougang			hougangheartmall			english	heatselfherbtm	FALSE	TRUE	FALSE	FALSE
2017-06-27	2017-06-27T10:26:44.919+08	2017-06-27T10:30:25.113+08	planhougang			hougangheartmall			english	heatselfother	FALSE	FALSE	FALSE	TRUE	Watet
2017-06-27	2017-06-27T10:27:25.232+08	2017-06-27T10:30:48.446+08	planhougang			hougangheartmall			english	heatselfherbtm	FALSE	TRUE	FALSE	FALSE
2017-06-27	2017-06-27T10:32:44.950+08	2017-06-27T10:36:09.548+08	planhougang			hougangheartmall			english	heatselfwm	TRUE	FALSE	FALSE	FALSE																																		heatwmwhselfformpill	heatwmpurchme
2017-06-27	2017-06-27T10:37:08.576+08	2017-06-27T10:43:55.653+08	planhougang			hougangheartmall			english	heatselfwm	TRUE	FALSE	FALSE	FALSE																																		heatwmwhselfformfs	heatwmpurchme
2017-06-27	2017-06-27T10:43:50.779+08	2017-06-27T10:48:59.699+08	planhougang			hougangheartmall			mandarin	heatselfwm heatselfherbtm	TRUE	TRUE	FALSE	FALSE																																		heatwmwhselfformpill	heatwmpurchme
2017-06-27	2017-06-27T10:50:32.341+08	2017-06-27T10:56:39.964+08	planhougang			hougangheartmall			mandarin	heatselfherbtm	FALSE	TRUE	FALSE	FALSE
2017-06-27	2017-06-27T10:56:28.302+08	2017-06-27T10:57:39.127+08	planhougang			hougangheartmall			english	heatselfherbtm	FALSE	TRUE	FALSE	FALSE
2017-06-27	2017-06-27T11:00:00.514+08	2017-06-27T11:04:06.482+08	planhougang			hougangheartmall			english	heatselfother	FALSE	FALSE	FALSE	TRUE	Sleep
2017-06-27	2017-06-27T11:24:25.416+08	2017-06-27T11:30:35.831+08	planhougang			hougangheartmall			english	heatselfwm heatselfherbtm heatselfother	TRUE	TRUE	FALSE	TRUE	Sore throat will gurgle warm salt water																																	heatwmwhselfformpill	heatwmpurchme
2017-06-27	2017-06-27T11:42:38.798+08	2017-06-27T11:47:23.472+08	planhougang			hougangheartmall			english	heatselfherbtm heatselfother	FALSE	TRUE	FALSE	TRUE	See a doctor
2017-06-27	2017-06-27T11:43:27.730+08	2017-06-27T12:42:53.534+08	planhougang			hougangheartmall			english	heatselfherbtm	FALSE	TRUE	FALSE	FALSE
2017-06-27	2017-06-27T11:56:49.411+08	2017-06-27T12:02:16.211+08	planhougang			hougangheartmall			english	heatselfwm heatselfherbtm	TRUE	TRUE	FALSE	FALSE																																		heatwmwhselfformcw	heatwmpurchme
2017-06-27	2017-06-27T12:07:43.642+08	2017-06-27T12:10:48.692+08	planhougang			hougangheartmall			english	heatselfanitm	FALSE	FALSE	TRUE	FALSE		heatselfanisaiga	FALSE	TRUE	FALSE	FALSE	FALSE	heataniselfformcw	heatpurchme	heatshoptmchain heatshoptmfam	FALSE	TRUE	TRUE	FALSE	FALSE	FALSE	FALSE	heatselfwhyworks	TRUE	FALSE	FALSE	FALSE	FALSE	FALSE
2017-06-27	2017-06-27T12:11:41.218+08	2017-06-27T12:17:56.415+08	planhougang			hougangheartmall			mandarin	heatselfother	FALSE	FALSE	FALSE	TRUE	Consult doctor
2017-06-27	2017-06-27T12:29:08.710+08	2017-06-27T12:30:11.247+08	planhougang			hougangheartmall			english	heatselfherbtm	FALSE	TRUE	FALSE	FALSE
2017-06-27	2017-06-27T12:34:03.474+08	2017-06-27T12:37:17.639+08	planhougang			hougangheartmall			english	heatselfwm	TRUE	FALSE	FALSE	FALSE																																		heatwmwhselfformpill	heatwmpurchme
2017-06-27	2017-06-27T12:43:36.816+08	2017-06-27T12:46:36.590+08	planhougang			hougangheartmall			english	heatselfother	FALSE	FALSE	FALSE	TRUE	NUTRITIONAL supplement
2017-06-27	2017-06-27T14:09:37.691+08	2017-06-27T14:15:56.798+08	planhougang			hougangheartmall			english	heatselfherbtm heatselfanitm	FALSE	TRUE	TRUE	FALSE		heatselfanisaiga	FALSE	TRUE	FALSE	FALSE	FALSE	heataniselfformcw	heatpurchme	heatshoptmchain heatshoptmfam	FALSE	TRUE	TRUE	FALSE	FALSE	FALSE	FALSE	heatselfwhyworks	TRUE	FALSE	FALSE	FALSE	FALSE	FALSE
2017-06-27	2017-06-27T14:19:52.770+08	2017-06-27T14:24:55.430+08	planhougang			hougangheartmall			english	heatselfwm heatselfherbtm	TRUE	TRUE	FALSE	FALSE																																		heatwmwhselfformcw	heatwmpurchme
2017-06-27	2017-06-27T14:21:34.349+08	2017-06-27T14:24:43.410+08	planhougang			hougangheartmall			english	heatselfherbtm	FALSE	TRUE	FALSE	FALSE
2017-06-27	2017-06-27T14:26:35.433+08	2017-06-27T14:29:12.898+08	planhougang			hougangheartmall			english	heatselfherbtm	FALSE	TRUE	FALSE	FALSE
2017-06-27	2017-06-27T14:38:43.320+08	2017-06-27T14:39:50.888+08	planhougang			hougangheartmall			english	heatselfherbtm	FALSE	TRUE	FALSE	FALSE
2017-06-27	2017-06-27T15:17:40.462+08	2017-06-27T15:24:52.348+08	planhougang			hougangheartmall			english	heatselfother	FALSE	FALSE	FALSE	TRUE	Drink green tea
2017-06-27	2017-06-27T15:24:58.154+08	2017-06-27T15:26:38.030+08	planhougang			hougangheartmall			english	heatselfherbtm	FALSE	TRUE	FALSE	FALSE
2017-06-27	2017-06-27T15:26:08.288+08	2017-06-27T15:35:04.722+08	planhougang			hougangheartmall			english	heatselfherbtm	FALSE	TRUE	FALSE	FALSE
2017-06-27	2017-06-27T15:32:51.055+08	2017-06-27T15:39:08.014+08	planhougang			hougangheartmall			english	heatselfother	FALSE	FALSE	FALSE	TRUE	Radish / winter melon soup
2017-06-27	2017-06-27T15:53:40.987+08	2017-06-27T15:59:05.843+08	planhougang			hougangheartmall			english	heatselfother	FALSE	FALSE	FALSE	TRUE	Beer
2017-06-27	2017-06-27T16:08:20.845+08	2017-06-27T16:11:48.014+08	planhougang			hougangheartmall			english	heatselfherbtm	FALSE	TRUE	FALSE	FALSE
2017-06-27	2017-06-27T16:14:14.634+08	2017-06-27T16:18:22.271+08	planhougang			hougangheartmall			mandarin	heatselfwm	TRUE	FALSE	FALSE	FALSE																																		heatwmwhselfformpill	heatwmpurchme
2017-06-27	2017-06-27T16:28:47.186+08	2017-06-27T16:31:54.401+08	planhougang			hougangheartmall			english	heatselfwm	TRUE	FALSE	FALSE	FALSE																																		heatwmwhselfformcw	heatwmpurchme
2017-06-27	2017-06-27T16:31:41.516+08	2017-06-27T16:34:49.915+08	planhougang			hougangheartmall			english	heatselfherbtm	FALSE	TRUE	FALSE	FALSE
2017-06-27	2017-06-27T16:38:24.449+08	2017-06-27T16:41:57.706+08	planhougang			hougangheartmall			english	heatselfherbtm	FALSE	TRUE	FALSE	FALSE
2017-06-27	2017-06-27T16:39:34.911+08	2017-06-27T16:40:54.426+08	planhougang			hougangheartmall			english	heatselfherbtm	FALSE	TRUE	FALSE	FALSE
2017-06-27	2017-06-27T16:43:08.935+08	2017-06-27T16:48:22.682+08	planhougang			hougangheartmall			english	heatselfwm	TRUE	FALSE	FALSE	FALSE																																		heatwmwhselfformcw	heatwmpurchme
2017-06-27	2017-06-27T17:08:17.441+08	2017-06-27T17:12:07.465+08	planhougang			hougangheartmall			english	heatselfherbtm	FALSE	TRUE	FALSE	FALSE
2017-06-27	2017-06-27T17:10:41.487+08	2017-06-27T17:13:22.896+08	planhougang			hougangheartmall			english	heatselfwm	TRUE	FALSE	FALSE	FALSE																																		heatwmwhselfformpill	heatwmpurchme
2017-06-27	2017-06-27T17:31:37.794+08	2017-06-27T17:34:28.924+08	planhougang			hougangheartmall			english	heatselfanitm	FALSE	FALSE	TRUE	FALSE		heatselfanisaiga	FALSE	TRUE	FALSE	FALSE	FALSE	heataniselfformcw	heatpurchme	heatshoptmchain heatshoptmfam	FALSE	TRUE	TRUE	FALSE	FALSE	FALSE	FALSE	heatselfwhyworks heatselfwhyrec	TRUE	TRUE	FALSE	FALSE	FALSE	FALSE		heatselfwhyfam	FALSE	FALSE	FALSE	FALSE	TRUE	FALSE	FALSE
2017-06-27	2017-06-27T17:34:43.632+08	2017-06-27T17:40:30.365+08	planhougang			hougangheartmall			english	heatselfherbtm	FALSE	TRUE	FALSE	FALSE
2017-06-27	2017-06-27T09:55:11.252+08	2017-06-27T10:01:09.960+08	plantampines				tampineshc		english	heatselfherbtm	FALSE	TRUE	FALSE	FALSE
2017-06-27	2017-06-27T10:08:38.009+08	2017-06-27T10:09:32.629+08	plantampines				tampineshc		english	heatselfother	FALSE	FALSE	FALSE	TRUE	Water
2017-06-27	2017-06-27T10:27:09.825+08	2017-06-27T10:29:11.015+08	plantampines				tampineshc		english	heatselfherbtm	FALSE	TRUE	FALSE	FALSE
2017-06-27	2017-06-27T10:41:21.321+08	2017-06-27T10:43:10.016+08	plantampines				tampineshc		english	heatselfherbtm	FALSE	TRUE	FALSE	FALSE
2017-06-27	2017-06-27T10:44:18.054+08	2017-06-27T10:48:23.559+08	plantampines				tampineshc		mandarin	heatselfherbtm	FALSE	TRUE	FALSE	FALSE
2017-06-27	2017-06-27T10:45:34.477+08	2017-06-27T11:05:09.182+08	plantampines				tampineshc		english	heatselfherbtm	FALSE	TRUE	FALSE	FALSE
2017-06-27	2017-06-27T11:00:07.810+08	2017-06-27T11:05:33.376+08	plantampines				tampineshc		mandarin	heatselfherbtm	FALSE	TRUE	FALSE	FALSE
2017-06-27	2017-06-27T11:06:18.063+08	2017-06-27T11:42:56.985+08	plantampines				tampineshc		english	heatselfother	FALSE	FALSE	FALSE	TRUE	Honey lemon
2017-06-27	2017-06-27T11:33:28.722+08	2017-06-27T11:35:53.786+08	plantampines				tampineshc		english	heatselfother	FALSE	FALSE	FALSE	TRUE	Nothing
2017-06-27	2017-06-27T11:43:23.615+08	2017-06-27T11:46:58.550+08	plantampines				tampineshc		english	heatselfherbtm heatselfanitm	FALSE	TRUE	TRUE	FALSE		heatselfanisaiga	FALSE	TRUE	FALSE	FALSE	FALSE	heataniselfformcw	heatpurchme	heatshoptmchain heatshoptmfam	FALSE	TRUE	TRUE	FALSE	FALSE	FALSE	FALSE	heatselfwhyworks heatselfwhyrec	TRUE	TRUE	FALSE	FALSE	FALSE	FALSE		heatselfwhyfam	FALSE	FALSE	FALSE	FALSE	TRUE	FALSE	FALSE
2017-06-27	2017-06-27T11:59:11.679+08	2017-06-27T12:01:13.151+08	plantampines				tampineshc		english	heatselfother	FALSE	FALSE	FALSE	TRUE	Water
2017-06-27	2017-06-27T12:05:20.091+08	2017-06-27T12:21:07.256+08	plantampines				tampineshc		english	heatselfherbtm	FALSE	TRUE	FALSE	FALSE
2017-06-27	2017-06-27T12:06:48.666+08	2017-06-27T12:29:27.540+08	plantampines				tampineshc		english	heatselfherbtm	FALSE	TRUE	FALSE	FALSE
2017-06-27	2017-06-27T12:52:41.646+08	2017-06-27T12:56:57.596+08	plantampines				tampineshc		english	heatselfanitm	FALSE	FALSE	TRUE	FALSE		heatselfanisaiga	FALSE	TRUE	FALSE	FALSE	FALSE	heataniselfformcw	heatpurchme	heatshoptmchain heatshoptmfam heatshopprovi heatshopsuper	FALSE	TRUE	TRUE	TRUE	TRUE	FALSE	FALSE	heatselfwhyworks heatselfwhyrec heatselfwhyafford heatselfwhyconv	TRUE	TRUE	TRUE	TRUE	FALSE	FALSE		heatselfwhyfam heatselfwhyfrie	FALSE	FALSE	FALSE	FALSE	TRUE	TRUE	FALSE
2017-06-27	2017-06-27T12:59:34.225+08	2017-06-27T13:25:26.083+08	plantampines				tampineshc		english	heatselfother	FALSE	FALSE	FALSE	TRUE	Water
2017-06-27	2017-06-27T13:01:20.269+08	2017-06-27T13:03:26.850+08	plantampines				tampineshc		english	heatselfherbtm	FALSE	TRUE	FALSE	FALSE
2017-06-27	2017-06-27T13:04:34.198+08	2017-06-27T13:08:47.839+08	plantampines				tampineshc		english	heatselfherbtm heatselfanitm	FALSE	TRUE	TRUE	FALSE		heatselfanisaiga	FALSE	TRUE	FALSE	FALSE	FALSE	heataniselfformcw	heatpurchme	heatshoptmchain heatshoptmfam	FALSE	TRUE	TRUE	FALSE	FALSE	FALSE	FALSE	heatselfwhyconv	FALSE	FALSE	FALSE	TRUE	FALSE	FALSE
2017-06-27	2017-06-27T13:25:13.355+08	2017-06-27T13:33:47.187+08	plantampines				tampineshc		english	heatselfherbtm	FALSE	TRUE	FALSE	FALSE
2017-06-27	2017-06-27T13:33:45.157+08	2017-06-27T13:35:33.480+08	plantampines				tampineshc		english	heatselfother	FALSE	FALSE	FALSE	TRUE	Water
2017-06-27	2017-06-27T13:46:09.034+08	2017-06-27T13:53:09.900+08	plantampines				tampineshc		english	heatselfwm	TRUE	FALSE	FALSE	FALSE																																		heatwmwhselfformpill	heatwmpurchme
2017-06-27	2017-06-27T14:15:05.460+08	2017-06-27T14:16:08.755+08	plantampines				tampineshc		english	heatselfherbtm	FALSE	TRUE	FALSE	FALSE
2017-06-27	2017-06-27T14:19:04.058+08	2017-06-27T14:41:06.978+08	plantampines				tampineshc		english	heatselfother	FALSE	FALSE	FALSE	TRUE	Herbal water
2017-06-27	2017-06-27T14:25:46.598+08	2017-06-27T14:28:17.066+08	plantampines				tampineshc		english	heatselfherbtm	FALSE	TRUE	FALSE	FALSE
2017-06-27	2017-06-27T14:28:58.264+08	2017-06-27T14:38:28.125+08	plantampines				tampineshc		english	heatselfherbtm	FALSE	TRUE	FALSE	FALSE
2017-06-27	2017-06-27T14:42:01.550+08	2017-06-27T14:42:56.114+08	plantampines				tampineshc		english	heatselfother	FALSE	FALSE	FALSE	TRUE	Nothing
2017-06-27	2017-06-27T15:02:28.667+08	2017-06-27T15:07:27.350+08	plantampines				tampineshc		mandarin	heatselfherbtm	FALSE	TRUE	FALSE	FALSE
2017-06-27	2017-06-27T15:03:04.889+08	2017-06-27T15:05:47.878+08	plantampines				tampineshc		english	heatselfwm	TRUE	FALSE	FALSE	FALSE																																		heatwmwhselfformpill	heatwmpurchme
2017-06-27	2017-06-27T15:13:45.424+08	2017-06-27T15:25:09.911+08	plantampines				tampineshc		english	heatselfother	FALSE	FALSE	FALSE	TRUE	Nothing
2017-06-27	2017-06-27T15:38:06.522+08	2017-06-27T15:46:57.371+08	plantampines				tampineshc		english	heatselfwm heatselfherbtm	TRUE	TRUE	FALSE	FALSE																																		heatwmwhselfformcw	heatwmpurchme
2017-06-27	2017-06-27T15:47:48.727+08	2017-06-27T16:01:05.841+08	plantampines				tampineshc		mandarin	heatselfherbtm	FALSE	TRUE	FALSE	FALSE
2017-06-27	2017-06-27T16:09:06.405+08	2017-06-27T16:09:44.902+08	plantampines				tampineshc		english	heatselfother	FALSE	FALSE	FALSE	TRUE	Nothing
2017-06-27	2017-06-27T16:27:08.907+08	2017-06-27T16:36:46.749+08	plantampines				tampineshc		english	heatselfother	FALSE	FALSE	FALSE	TRUE	Water
2017-06-27	2017-06-27T16:30:08.000+08	2017-06-27T16:45:12.916+08	plantampines				tampineshc		english	heatselfother	FALSE	FALSE	FALSE	TRUE	Use a humidifier
2017-06-27	2017-06-27T17:00:06.712+08	2017-06-27T17:03:34.082+08	plantampines				tampineshc		english	heatselfherbtm	FALSE	TRUE	FALSE	FALSE
2017-06-27	2017-06-27T17:12:08.584+08	2017-06-27T17:14:49.197+08	plantampines				tampineshc		english	heatselfanitm	FALSE	FALSE	TRUE	FALSE		heatselfanisaiga	FALSE	TRUE	FALSE	FALSE	FALSE	heataniselfformcw	heatpurchme	heatshoptmchain heatshoptmfam	FALSE	TRUE	TRUE	FALSE	FALSE	FALSE	FALSE	heatselfwhyworks heatselfwhyafford	TRUE	FALSE	TRUE	FALSE	FALSE	FALSE
2017-06-27	2017-06-27T17:33:05.052+08	2017-06-27T17:39:36.546+08	plantampines				tampineshc		english	heatselfother	FALSE	FALSE	FALSE	TRUE	Water
2017-06-27	2017-06-27T17:40:03.048+08	2017-06-27T17:43:11.360+08	plantampines				tampineshc		english	heatselfother	FALSE	FALSE	FALSE	TRUE	Water
2017-06-27	2017-06-27T17:50:34.089+08	2017-06-27T17:51:15.626+08	plantampines				tampineshc		english	heatselfother	FALSE	FALSE	FALSE	TRUE	Water
2017-06-28	2017-06-28T10:25:19.671+08	2017-06-28T10:27:11.667+08	planhougang			hougangheartmall			english	heatselfherbtm	FALSE	TRUE	FALSE	FALSE
2017-06-28	2017-06-28T10:45:56.709+08	2017-06-28T10:49:59.398+08	planhougang			hougangheartmall			mandarin	heatselfother	FALSE	FALSE	FALSE	TRUE	Consult Western doctor
2017-06-28	2017-06-28T10:48:18.094+08	2017-06-28T10:49:09.912+08	planhougang			hougangheartmall			english	heatselfherbtm	FALSE	TRUE	FALSE	FALSE
2017-06-28	2017-06-28T10:53:44.823+08	2017-06-28T10:56:37.000+08	planhougang			hougangheartmall			english	heatselfother	FALSE	FALSE	FALSE	TRUE	Water
2017-06-28	2017-06-28T11:00:20.371+08	2017-06-28T11:04:33.405+08	planhougang			hougangheartmall			english	heatselfherbtm	FALSE	TRUE	FALSE	FALSE
2017-06-28	2017-06-28T11:03:15.975+08	2017-06-28T11:06:27.815+08	planhougang			hougangheartmall			mandarin	heatselfother	FALSE	FALSE	FALSE	TRUE	Consult doctor
2017-06-28	2017-06-28T11:20:44.793+08	2017-06-28T11:24:18.662+08	planhougang			hougangheartmall			english	heatselfwm	TRUE	FALSE	FALSE	FALSE																																		heatwmwhselfformpill	heatwmpurchother
2017-06-28	2017-06-28T11:23:10.142+08	2017-06-28T11:26:55.385+08	planhougang			hougangheartmall			english	heatselfwm	TRUE	FALSE	FALSE	FALSE																																		heatwmwhselfformpill	heatwmpurchme
2017-06-28	2017-06-28T11:39:26.538+08	2017-06-28T11:43:06.021+08	planhougang			hougangheartmall			english	heatselfother	FALSE	FALSE	FALSE	TRUE	Starfruit apple juice
2017-06-28	2017-06-28T11:45:29.254+08	2017-06-28T11:49:08.145+08	planhougang			hougangheartmall			mandarin	heatselfwm	TRUE	FALSE	FALSE	FALSE																																		heatwmwhselfformpill	heatwmpurchme
2017-06-28	2017-06-28T11:55:34.694+08	2017-06-28T12:01:46.783+08	planhougang			hougangheartmall			english	heatselfherbtm	FALSE	TRUE	FALSE	FALSE
2017-06-28	2017-06-28T12:09:14.488+08	2017-06-28T12:12:41.046+08	planhougang			hougangheartmall			english	heatselfwm	TRUE	FALSE	FALSE	FALSE																																		heatwmwhselfformpill	heatwmpurchme
2017-06-28	2017-06-28T12:23:22.969+08	2017-06-28T12:27:09.626+08	planhougang			hougangheartmall			english	heatselfother	FALSE	FALSE	FALSE	TRUE	Doctor
2017-06-28	2017-06-28T12:26:36.371+08	2017-06-28T12:27:32.801+08	planhougang			hougangheartmall			english	heatselfherbtm	FALSE	TRUE	FALSE	FALSE
2017-06-28	2017-06-28T12:27:47.850+08	2017-06-28T12:30:23.587+08	planhougang			hougangheartmall			english	heatselfherbtm	FALSE	TRUE	FALSE	FALSE
2017-06-28	2017-06-28T12:32:17.588+08	2017-06-28T12:36:23.045+08	planhougang			hougangheartmall			english	heatselfherbtm heatselfanitm	FALSE	TRUE	TRUE	FALSE		heatselfanisaiga	FALSE	TRUE	FALSE	FALSE	FALSE	heataniselfformfs	heatpurchspou	heatshoptmchain	FALSE	TRUE	FALSE	FALSE	FALSE	FALSE	FALSE	heatselfwhyworks	TRUE	FALSE	FALSE	FALSE	FALSE	FALSE
2017-06-28	2017-06-28T12:48:44.177+08	2017-06-28T12:51:53.224+08	planhougang			hougangheartmall			english	heatselfherbtm	FALSE	TRUE	FALSE	FALSE
2017-06-28	2017-06-28T14:08:33.138+08	2017-06-28T14:26:49.405+08	planhougang			hougangheartmall			mandarin	heatselfwm heatselfanitm	TRUE	FALSE	TRUE	FALSE		heatselfanisaiga heatselfaniother	FALSE	TRUE	FALSE	FALSE	TRUE	heataniselfformfs	heatpurchspou	heatshoptmchain heatshoptmfam heatshopsuper	FALSE	TRUE	TRUE	FALSE	TRUE	FALSE	FALSE	heatselfwhyafford heatselfwhyother	FALSE	FALSE	TRUE	FALSE	FALSE	TRUE	Tradition									heatwmwhselfformpill	heatwmpurchother
2017-06-28	2017-06-28T14:08:55.848+08	2017-06-28T14:12:32.335+08	planhougang			hougangheartmall			english	heatselfherbtm heatselfother	FALSE	TRUE	FALSE	TRUE	Watermelon
2017-06-28	2017-06-28T14:13:34.952+08	2017-06-28T14:18:37.458+08	planhougang			hougangheartmall			english	heatselfherbtm	FALSE	TRUE	FALSE	FALSE
2017-06-28	2017-06-28T14:33:14.723+08	2017-06-28T14:36:00.382+08	planhougang			hougangheartmall			english	heatselfother	FALSE	FALSE	FALSE	TRUE	Water
2017-06-28	2017-06-28T14:36:22.975+08	2017-06-28T14:43:17.851+08	planhougang			hougangheartmall			english	heatselfwm	TRUE	FALSE	FALSE	FALSE																																		heatwmwhselfformpill	heatwmpurchme
2017-06-28	2017-06-28T15:04:25.710+08	2017-06-28T15:09:54.454+08	planhougang			hougangheartmall			mandarin	heatselfother	FALSE	FALSE	FALSE	TRUE	TCM treatment
2017-06-28	2017-06-28T15:05:42.417+08	2017-06-28T15:06:24.170+08	planhougang			hougangheartmall			english	heatselfherbtm	FALSE	TRUE	FALSE	FALSE
2017-06-28	2017-06-28T15:11:34.743+08	2017-06-28T15:14:33.652+08	planhougang			hougangheartmall			english	heatselfherbtm	FALSE	TRUE	FALSE	FALSE
2017-06-28	2017-06-28T15:19:58.736+08	2017-06-28T15:23:51.196+08	planhougang			hougangheartmall			mandarin	heatselfwm	TRUE	FALSE	FALSE	FALSE																																		heatwmwhselfformpill	heatwmpurchme
2017-06-28	2017-06-28T15:26:27.170+08	2017-06-28T15:29:34.006+08	planhougang			hougangheartmall			english	heatselfwm	TRUE	FALSE	FALSE	FALSE																																		heatwmwhselfformpill	heatwmpurchme
2017-06-28	2017-06-28T16:36:17.878+08	2017-06-28T16:40:35.375+08	planhougang			houganghgsm			mandarin	heatselfwm heatselfherbtm	TRUE	TRUE	FALSE	FALSE																																		heatwmwhselfformpill	heatwmpurchme
2017-06-28	2017-06-28T16:42:32.035+08	2017-06-28T16:47:30.277+08	planhougang			houganghgsm			english	heatselfwm heatselfherbtm	TRUE	TRUE	FALSE	FALSE																																		heatwmwhselfformpill	heatwmpurchpare
2017-06-28	2017-06-28T16:53:22.386+08	2017-06-28T17:00:21.792+08	planhougang			houganghgsm			english	heatselfother	FALSE	FALSE	FALSE	TRUE	Water
2017-06-28	2017-06-28T17:01:47.808+08	2017-06-28T17:06:12.073+08	planhougang			houganghgsm			english	heatselfherbtm	FALSE	TRUE	FALSE	FALSE
2017-06-28	2017-06-28T17:11:53.083+08	2017-06-28T17:15:18.417+08	planhougang			houganghgsm			english	heatselfherbtm heatselfanitm	FALSE	TRUE	TRUE	FALSE		heatselfanisaiga	FALSE	TRUE	FALSE	FALSE	FALSE	heataniselfformcw	heatpurchme	heatshopsuper	FALSE	FALSE	FALSE	FALSE	TRUE	FALSE	FALSE	heatselfwhyconv	FALSE	FALSE	FALSE	TRUE	FALSE	FALSE
2017-06-28	2017-06-28T17:18:47.683+08	2017-06-28T17:24:42.348+08	planhougang			houganghgsm			mandarin	heatselfwm heatselfherbtm	TRUE	TRUE	FALSE	FALSE																																		heatwmwhselfformcw	heatwmpurchpare
2017-06-28	2017-06-28T17:26:00.299+08	2017-06-28T17:31:53.192+08	planhougang			houganghgsm			mandarin	heatselfherbtm	FALSE	TRUE	FALSE	FALSE
2017-06-28	2017-06-28T17:32:30.934+08	2017-06-28T17:44:49.169+08	planhougang			houganghgsm			english	heatselfherbtm	FALSE	TRUE	FALSE	FALSE
2017-06-28	2017-06-28T15:15:06.234+10	2017-06-28T15:20:29.179+10	plansengkang					sengkangrm	english	heatselfherbtm	FALSE	TRUE	FALSE	FALSE
2017-06-28	2017-06-28T15:18:41.231+08	2017-06-28T15:21:15.067+08	plansengkang					sengkangrm	english	heatselfanitm	FALSE	FALSE	TRUE	FALSE		heatselfanisaiga	FALSE	TRUE	FALSE	FALSE	FALSE	heataniselfformcw	heatpurchme	heatshoptmchain heatshoptmfam	FALSE	TRUE	TRUE	FALSE	FALSE	FALSE	FALSE	heatselfwhyworks heatselfwhyafford heatselfwhyconv	TRUE	FALSE	TRUE	TRUE	FALSE	FALSE
2017-06-28	2017-06-28T15:20:53.709+10	2017-06-28T15:28:00.103+10	plansengkang					sengkangrm	english	heatselfother	FALSE	FALSE	FALSE	TRUE	Water
2017-06-28	2017-06-28T15:32:43.375+08	2017-06-28T15:56:02.521+08	plansengkang					sengkangrm	english	heatselfother	FALSE	FALSE	FALSE	TRUE	Water
2017-06-28	2017-06-28T15:45:08.375+10	2017-06-28T15:47:13.868+10	plansengkang					sengkangrm	english	heatselfwm	TRUE	FALSE	FALSE	FALSE																																		heatwmwhselfformpill	heatwmpurchme
2017-06-28	2017-06-28T16:07:07.543+10	2017-06-28T16:12:32.876+10	plansengkang					sengkangrm	english	heatselfherbtm	FALSE	TRUE	FALSE	FALSE
2017-06-28	2017-06-28T16:09:04.869+08	2017-06-28T16:13:09.301+08	plansengkang					sengkangrm	english	heatselfother	FALSE	FALSE	FALSE	TRUE	Nothing
2017-06-28	2017-06-28T16:13:42.625+10	2017-06-28T16:18:56.362+10	plansengkang					sengkangrm	english	heatselfanitm	FALSE	FALSE	TRUE	FALSE		heatselfanisaiga	FALSE	TRUE	FALSE	FALSE	FALSE	heataniselfformcw	heatpurchme	heatshoptmchain	FALSE	TRUE	FALSE	FALSE	FALSE	FALSE	FALSE	heatselfwhyrec heatselfwhyother	FALSE	TRUE	FALSE	FALSE	FALSE	TRUE	Tradition	heatselfwhyfam	FALSE	FALSE	FALSE	FALSE	TRUE	FALSE	FALSE
2017-06-28	2017-06-28T16:14:35.014+08	2017-06-28T16:18:43.161+08	plansengkang					sengkangrm	english	heatselfwm	TRUE	FALSE	FALSE	FALSE																																		heatwmwhselfformother	heatwmpurchpare
2017-06-28	2017-06-28T16:35:12.820+10	2017-06-28T16:39:36.663+10	plansengkang					sengkangrm	english	heatselfherbtm	FALSE	TRUE	FALSE	FALSE
2017-06-28	2017-06-28T16:46:08.623+08	2017-06-28T16:49:53.543+08	plansengkang					sengkangrm	english	heatselfherbtm	FALSE	TRUE	FALSE	FALSE
2017-06-28	2017-06-28T16:59:20.979+10	2017-06-28T17:03:08.476+10	plansengkang					sengkangrm	english	heatselfherbtm heatselfanitm	FALSE	TRUE	TRUE	FALSE		heatselfanisaiga	FALSE	TRUE	FALSE	FALSE	FALSE	heataniselfformcw	heatpurchme	heatshoptmchain heatshoptmfam	FALSE	TRUE	TRUE	FALSE	FALSE	FALSE	FALSE	heatselfwhyworks	TRUE	FALSE	FALSE	FALSE	FALSE	FALSE
2017-06-28	2017-06-28T17:01:42.262+08	2017-06-28T17:03:55.431+08	plansengkang					sengkangrm	english	heatselfother	FALSE	FALSE	FALSE	TRUE	Rest
2017-06-28	2017-06-28T17:07:21.083+08	2017-06-28T17:20:09.875+08	plansengkang					sengkangrm	english	heatselfother	FALSE	FALSE	FALSE	TRUE	Water
2017-06-28	2017-06-28T17:10:39.623+10	2017-06-28T17:24:15.110+10	plansengkang					sengkangrm	english	heatselfherbtm	FALSE	TRUE	FALSE	FALSE
2017-06-28	2017-06-28T17:24:30.756+10	2017-06-28T17:32:35.906+10	plansengkang					sengkangrm	english	heatselfherbtm	FALSE	TRUE	FALSE	FALSE
2017-06-28	2017-06-28T17:33:41.879+10	2017-06-28T17:38:43.000+10	plansengkang					sengkangrm	english	heatselfherbtm	FALSE	TRUE	FALSE	FALSE
2017-06-28	2017-06-28T17:39:17.310+10	2017-06-28T17:42:42.279+10	plansengkang					sengkangrm	english	heatselfwm heatselfanitm	TRUE	FALSE	TRUE	FALSE		heatselfanisaiga	FALSE	TRUE	FALSE	FALSE	FALSE	heataniselfformcw	heatpurchme	heatshoptmchain heatshoptmfam	FALSE	TRUE	TRUE	FALSE	FALSE	FALSE	FALSE	heatselfwhyconv	FALSE	FALSE	FALSE	TRUE	FALSE	FALSE										heatwmwhselfformfs	heatwmpurchme
2017-06-28	2017-06-28T17:40:08.477+08	2017-06-28T17:42:15.448+08	plansengkang					sengkangrm	english	heatselfother	FALSE	FALSE	FALSE	TRUE	Stay indoors
2017-06-28	2017-06-28T17:43:16.710+10	2017-06-28T17:57:06.161+10	plansengkang					sengkangrm	english	heatselfother	FALSE	FALSE	FALSE	TRUE	Water
2017-06-28	2017-06-28T10:00:09.776+08	2017-06-28T10:07:25.703+08	plantampines				tampineshc		mandarin	heatselfherbtm	FALSE	TRUE	FALSE	FALSE
2017-06-28	2017-06-28T10:06:43.323+08	2017-06-28T10:08:09.297+08	plantampines				tampineshc		english	heatselfother	FALSE	FALSE	FALSE	TRUE	Water
2017-06-28	2017-06-28T10:08:37.850+08	2017-06-28T10:22:25.663+08	plantampines				tampineshc		english	heatselfother	FALSE	FALSE	FALSE	TRUE	Nothing
2017-06-28	2017-06-28T10:23:07.033+08	2017-06-28T10:47:52.583+08	plantampines				tampineshc		english	heatselfanitm	FALSE	FALSE	TRUE	FALSE		heatselfanisaiga	FALSE	TRUE	FALSE	FALSE	FALSE	heataniselfformcw	heatpurchpare	heatshoptmchain heatshoptmfam	FALSE	TRUE	TRUE	FALSE	FALSE	FALSE	FALSE	heatselfwhyworks heatselfwhyconv	TRUE	FALSE	FALSE	TRUE	FALSE	FALSE
2017-06-28	2017-06-28T10:33:08.460+08	2017-06-28T10:48:46.971+08	plantampines				tampineshc		english	heatselfherbtm	FALSE	TRUE	FALSE	FALSE
2017-06-28	2017-06-28T10:49:05.469+08	2017-06-28T10:59:24.889+08	plantampines				tampineshc		english	heatselfother	FALSE	FALSE	FALSE	TRUE	Water
2017-06-28	2017-06-28T11:10:08.984+08	2017-06-28T11:12:52.047+08	plantampines				tampineshc		english	heatselfother	FALSE	FALSE	FALSE	TRUE	Nothing
2017-06-28	2017-06-28T11:11:12.157+08	2017-06-28T11:18:43.610+08	plantampines				tampineshc		english	heatselfother	FALSE	FALSE	FALSE	TRUE	Water
2017-06-28	2017-06-28T11:23:49.795+08	2017-06-28T11:38:35.787+08	plantampines				tampineshc		english	heatselfother	FALSE	FALSE	FALSE	TRUE	Water
2017-06-28	2017-06-28T11:49:06.156+10	2017-06-28T11:52:30.378+10	plantampines				tampineshc		english	heatselfother	FALSE	FALSE	FALSE	TRUE	Water
2017-06-28	2017-06-28T11:55:06.838+08	2017-06-28T11:59:23.718+08	plantampines				tampineshc		english	heatselfherbtm	FALSE	TRUE	FALSE	FALSE
2017-06-28	2017-06-28T12:11:51.647+08	2017-06-28T12:13:24.203+08	plantampines				tampineshc		english	heatselfother	FALSE	FALSE	FALSE	TRUE	Drink water
2017-06-28	2017-06-28T12:15:09.710+10	2017-06-28T12:21:47.552+10	plantampines				tampineshc		english	heatselfherbtm heatselfother	FALSE	TRUE	FALSE	TRUE	Honey lemon
2017-06-28	2017-06-28T12:23:23.857+08	2017-06-28T12:26:00.163+08	plantampines				tampineshc		english	heatselfherbtm	FALSE	TRUE	FALSE	FALSE
2017-06-28	2017-06-28T12:31:07.410+08	2017-06-28T12:36:24.879+08	plantampines				tampineshc		english	heatselfother	FALSE	FALSE	FALSE	TRUE	Cool water
2017-06-28	2017-06-28T13:00:28.223+10	2017-06-28T13:07:23.866+10	plantampines				tampineshc		english	heatselfherbtm	FALSE	TRUE	FALSE	FALSE
2017-06-28	2017-06-28T13:18:38.718+08	2017-06-28T13:21:42.927+08	plantampines				tampineshc		english	heatselfherbtm	FALSE	TRUE	FALSE	FALSE
2017-06-28	2017-06-28T13:28:38.030+08	2017-06-28T13:29:44.686+08	plantampines				tampineshc		english	heatselfother	FALSE	FALSE	FALSE	TRUE	Water
2017-06-28	2017-06-28T13:29:17.799+10	2017-06-28T13:43:29.907+10	plantampines				tampineshc		english	heatselfherbtm heatselfother	FALSE	TRUE	FALSE	TRUE	Wintermelon soup
2017-06-28	2017-06-28T13:36:19.417+08	2017-06-28T13:37:53.722+08	plantampines				tampineshc		english	heatselfwm	TRUE	FALSE	FALSE	FALSE																																		heatwmwhselfformpill	heatwmpurchpare
2017-06-28	2017-06-28T13:47:05.245+08	2017-06-28T14:13:13.785+08	plantampines				tampineshc		english	heatselfother	FALSE	FALSE	FALSE	TRUE	Water
2017-06-28	2017-06-28T13:50:16.935+10	2017-06-28T13:52:55.713+10	plantampines				tampineshc		english	heatselfherbtm	FALSE	TRUE	FALSE	FALSE
2017-06-28	2017-06-28T13:53:13.082+10	2017-06-28T14:17:44.297+10	plantampines				tampineshc		mandarin	heatselfherbtm	FALSE	TRUE	FALSE	FALSE
2017-06-28	2017-06-28T14:19:15.543+08	2017-06-28T14:20:34.624+08	plantampines				tampineshc		english	heatselfother	FALSE	FALSE	FALSE	TRUE	Water and rest
2017-06-28	2017-06-28T14:19:23.563+10	2017-06-28T14:24:53.153+10	plantampines				tampineshc		english	heatselfother	FALSE	FALSE	FALSE	TRUE	Water, vit C
2017-06-28	2017-06-28T14:29:35.551+08	2017-06-28T14:31:49.134+08	plantampines				tampineshc		english	heatselfother	FALSE	FALSE	FALSE	TRUE	Drink cold water
2017-06-30	2017-06-30T10:12:08.468+08	2017-06-30T10:15:30.876+08	planhougang			houganghgsm			english	heatselfother	FALSE	FALSE	FALSE	TRUE	Drink water
2017-06-30	2017-06-30T10:16:36.026+08	2017-06-30T10:36:27.746+08	planhougang			houganghgsm			english	heatselfherbtm	FALSE	TRUE	FALSE	FALSE
2017-06-30	2017-06-30T10:39:20.981+08	2017-06-30T10:44:23.730+08	planhougang			houganghgsm			english	heatselfother	FALSE	FALSE	FALSE	TRUE	Water
2017-06-30	2017-06-30T10:45:42.913+08	2017-06-30T11:23:17.991+08	planhougang			houganghgsm			english	heatselfother	FALSE	FALSE	FALSE	TRUE	Nothing
2017-06-30	2017-06-30T11:35:20.156+08	2017-06-30T11:36:39.768+08	planhougang			houganghgsm			english	heatselfother	FALSE	FALSE	FALSE	TRUE	Water
2017-06-30	2017-06-30T12:35:34.229+08	2017-06-30T12:40:34.067+08	planhougang			houganghgsm			english	heatselfother	FALSE	FALSE	FALSE	TRUE	Water
2017-06-30	2017-06-30T14:15:16.897+08	2017-06-30T14:18:06.707+08	planhougang			houganghgsm			english	heatselfherbtm	FALSE	TRUE	FALSE	FALSE
2017-06-30	2017-06-30T14:42:05.380+08	2017-06-30T14:44:12.961+08	planhougang			houganghgsm			english	heatselfherbtm	FALSE	TRUE	FALSE	FALSE
2017-06-30	2017-06-30T15:25:16.959+08	2017-06-30T15:26:25.028+08	planhougang			houganghgsm			english	heatselfother	FALSE	FALSE	FALSE	TRUE	Nothing
2017-06-30	2017-06-30T16:01:05.952+08	2017-06-30T16:02:00.151+08	planhougang			houganghgsm			english	heatselfother	FALSE	FALSE	FALSE	TRUE	Water
2017-06-30	2017-06-30T16:37:12.220+08	2017-06-30T16:38:59.660+08	planhougang			houganghgsm			english	heatselfanitm	FALSE	FALSE	TRUE	FALSE		heatselfanisaiga	FALSE	TRUE	FALSE	FALSE	FALSE	heataniselfformcw	heatpurchme	heatshoptmchain heatshoptmfam	FALSE	TRUE	TRUE	FALSE	FALSE	FALSE	FALSE	heatselfwhyworks heatselfwhyafford	TRUE	FALSE	TRUE	FALSE	FALSE	FALSE
2017-06-30	2017-06-30T17:30:24.783+08	2017-06-30T17:32:22.102+08	planhougang			houganghgsm			english	heatselfother	FALSE	FALSE	FALSE	TRUE	Water
2017-06-30	2017-06-30T17:41:07.660+08	2017-06-30T17:42:04.066+08	planhougang			houganghgsm			english	heatselfanitm	FALSE	FALSE	TRUE	FALSE		heatselfanisaiga	FALSE	TRUE	FALSE	FALSE	FALSE	heataniselfformother	heatpurchme	heatshoptmchain heatshoptmfam heatshopother	FALSE	TRUE	TRUE	FALSE	FALSE	FALSE	TRUE	heatselfwhyworks	TRUE	FALSE	FALSE	FALSE	FALSE	FALSE
2017-07-01	2017-07-01T10:26:11.953+08	2017-07-01T10:31:17.301+08	planhougang			hougangheartmall			english	heatselfherbtm	FALSE	TRUE	FALSE	FALSE
2017-07-01	2017-07-01T10:34:34.813+08	2017-07-01T10:37:44.937+08	planhougang			hougangheartmall			english	heatselfherbtm	FALSE	TRUE	FALSE	FALSE
2017-07-01	2017-07-01T10:42:13.850+08	2017-07-01T10:46:43.336+08	planhougang			hougangheartmall			english	heatselfwm heatselfherbtm	TRUE	TRUE	FALSE	FALSE																																		heatwmwhselfformpill	heatwmpurchme
2017-07-01	2017-07-01T10:47:38.013+08	2017-07-01T10:56:59.270+08	planhougang			hougangheartmall			english	heatselfother	FALSE	FALSE	FALSE	TRUE	Relax voice, See a doctor
2017-07-01	2017-07-01T11:04:17.276+08	2017-07-01T11:08:49.951+08	planhougang			hougangheartmall			english	heatselfherbtm	FALSE	TRUE	FALSE	FALSE
2017-07-01	2017-07-01T11:27:35.054+08	2017-07-01T11:41:40.603+08	planhougang			hougangheartmall			mandarin	heatselfwm heatselfherbtm heatselfother	TRUE	TRUE	FALSE	TRUE	Consult doctor																																	heatwmwhselfformpill	heatwmpurchme
2017-07-01	2017-07-01T11:56:54.273+08	2017-07-01T11:59:11.873+08	planhougang			hougangheartmall			english	heatselfherbtm	FALSE	TRUE	FALSE	FALSE
2017-07-01	2017-07-01T12:04:09.439+08	2017-07-01T12:07:44.328+08	planhougang			hougangheartmall			mandarin	heatselfother	FALSE	FALSE	FALSE	TRUE	Consult doctor
2017-07-01	2017-07-01T12:11:54.830+08	2017-07-01T12:15:48.264+08	planhougang			hougangheartmall			english	heatselfother	FALSE	FALSE	FALSE	TRUE	Doctor
2017-07-01	2017-07-01T12:24:00.634+08	2017-07-01T12:28:10.933+08	planhougang			hougangheartmall			mandarin	heatselfherbtm	FALSE	TRUE	FALSE	FALSE
2017-07-01	2017-07-01T12:41:03.007+08	2017-07-01T12:47:21.816+08	planhougang			hougangheartmall			english	heatselfwm	TRUE	FALSE	FALSE	FALSE																																		heatwmwhselfformpill	heatwmpurchme
2017-07-01	2017-07-01T12:52:40.046+08	2017-07-01T12:56:03.765+08	planhougang			hougangheartmall			english	heatselfherbtm	FALSE	TRUE	FALSE	FALSE
2017-07-01	2017-07-01T13:17:11.091+08	2017-07-01T13:21:19.190+08	planhougang			hougangheartmall			english	heatselfwm heatselfherbtm	TRUE	TRUE	FALSE	FALSE																																		heatwmwhselfformcw	heatwmpurchme
2017-07-01	2017-07-01T13:45:50.813+08	2017-07-01T13:51:03.688+08	planhougang			hougangheartmall			mandarin	heatselfwm heatselfherbtm heatselfother	TRUE	TRUE	FALSE	TRUE																																		heatwmwhselfformpill	heatwmpurchme
2017-07-01	2017-07-01T13:52:11.884+08	2017-07-01T13:57:27.996+08	planhougang			hougangheartmall			english	heatselfherbtm	FALSE	TRUE	FALSE	FALSE
2017-07-01	2017-07-01T14:54:05.593+08	2017-07-01T14:58:38.140+08	planhougang			hougangheartmall			mandarin	heatselfherbtm	FALSE	TRUE	FALSE	FALSE
2017-07-01	2017-07-01T15:06:07.320+08	2017-07-01T15:10:18.550+08	planhougang			hougangheartmall			mandarin	heatselfanitm	FALSE	FALSE	TRUE	FALSE		heatselfanisaiga heatselfaniother	FALSE	TRUE	FALSE	FALSE	TRUE	heataniselfformcw	heatpurchme	heatshoptmchain	FALSE	TRUE	FALSE	FALSE	FALSE	FALSE	FALSE	heatselfwhyworks heatselfwhyother	TRUE	FALSE	FALSE	FALSE	FALSE	TRUE	Cooling
2017-07-01	2017-07-01T15:16:53.428+08	2017-07-01T15:24:19.961+08	planhougang			hougangheartmall			mandarin	heatselfherbtm heatselfother	FALSE	TRUE	FALSE	TRUE	Consult doctor
2017-07-01	2017-07-01T15:28:47.086+08	2017-07-01T15:33:32.799+08	planhougang			hougangheartmall			english	heatselfherbtm	FALSE	TRUE	FALSE	FALSE
2017-07-01	2017-07-01T16:14:25.614+08	2017-07-01T16:21:00.973+08	planhougang			hougangheartmall			english	heatselfwm heatselfherbtm heatselfanitm	TRUE	TRUE	TRUE	FALSE		heatselfanisaiga	FALSE	TRUE	FALSE	FALSE	FALSE	heataniselfformcw	heatpurchme	heatshoptmchain heatshoptmfam	FALSE	TRUE	TRUE	FALSE	FALSE	FALSE	FALSE	heatselfwhyworks	TRUE	FALSE	FALSE	FALSE	FALSE	FALSE										heatwmwhselfformpill	heatwmpurchme
2017-07-01	2017-07-01T16:29:40.096+08	2017-07-01T16:35:50.510+08	planhougang			hougangheartmall			english	heatselfwm heatselfherbtm	TRUE	TRUE	FALSE	FALSE																																		heatwmwhselfformpill	heatwmpurchme
2017-07-01	2017-07-01T16:50:55.446+08	2017-07-01T16:54:07.628+08	planhougang			hougangheartmall			mandarin	heatselfwm	TRUE	FALSE	FALSE	FALSE																																		heatwmwhselfformpill	heatwmpurchme
2017-07-01	2017-07-01T17:14:49.639+08	2017-07-01T17:18:26.934+08	planhougang			hougangheartmall			english	heatselfwm	TRUE	FALSE	FALSE	FALSE																																		heatwmwhselfformcw	heatwmpurchme
2017-07-01	2017-07-01T17:25:51.065+08	2017-07-01T17:30:28.317+08	planhougang			hougangheartmall			english	heatselfherbtm	FALSE	TRUE	FALSE	FALSE
2017-07-01	2017-07-01T17:56:10.117+08	2017-07-01T17:59:46.498+08	planhougang			hougangheartmall			english	heatselfherbtm	FALSE	TRUE	FALSE	FALSE
2017-07-01	2017-07-01T13:10:44.414+10	2017-07-01T13:19:13.665+10	plansengkang					sengkangco	english	heatselfherbtm heatselfother	FALSE	TRUE	FALSE	TRUE	Water
2017-07-01	2017-07-01T13:19:26.391+10	2017-07-01T13:47:05.575+10	plansengkang					sengkangco	english	heatselfherbtm	FALSE	TRUE	FALSE	FALSE
2017-07-01	2017-07-01T13:23:58.740+10	2017-07-01T13:26:10.272+10	plansengkang					sengkangco	english	heatselfherbtm heatselfother	FALSE	TRUE	FALSE	TRUE	Water
2017-07-01	2017-07-01T14:00:07.379+10	2017-07-01T14:04:21.845+10	plansengkang					sengkangco	english	heatselfother	FALSE	FALSE	FALSE	TRUE	Water
2017-07-01	2017-07-01T14:30:21.753+10	2017-07-01T14:33:56.033+10	plansengkang					sengkangco	mandarin	heatselfherbtm	FALSE	TRUE	FALSE	FALSE
2017-07-01	2017-07-01T14:34:23.507+10	2017-07-01T14:40:05.597+10	plansengkang					sengkangco	english	heatselfwm heatselfherbtm	TRUE	TRUE	FALSE	FALSE																																		heatwmwhselfformpill	heatwmpurchme
2017-07-01	2017-07-01T14:40:35.482+10	2017-07-01T14:47:14.049+10	plansengkang					sengkangco	english	heatselfother	FALSE	FALSE	FALSE	TRUE	Water, fruits
2017-07-01	2017-07-01T15:22:05.898+10	2017-07-01T15:25:02.726+10	plansengkang					sengkangco	english	heatselfother	FALSE	FALSE	FALSE	TRUE	Water, and fruits
2017-07-01	2017-07-01T15:25:36.102+10	2017-07-01T15:37:52.874+10	plansengkang					sengkangco	english	heatselfherbtm heatselfother	FALSE	TRUE	FALSE	TRUE	Barley
2017-07-01	2017-07-01T16:15:07.907+10	2017-07-01T16:20:05.518+10	plansengkang					sengkangco	english	heatselfherbtm	FALSE	TRUE	FALSE	FALSE
2017-07-01	2017-07-01T16:21:29.947+10	2017-07-01T16:24:43.523+10	plansengkang					sengkangco	english	heatselfherbtm heatselfanitm	FALSE	TRUE	TRUE	FALSE		heatselfanisaiga	FALSE	TRUE	FALSE	FALSE	FALSE	heataniselfformfs	heatpurchme	heatshoptmchain	FALSE	TRUE	FALSE	FALSE	FALSE	FALSE	FALSE	heatselfwhyworks	TRUE	FALSE	FALSE	FALSE	FALSE	FALSE
2017-07-01	2017-07-01T16:55:16.475+10	2017-07-01T17:02:36.166+10	plansengkang					sengkangco	english	heatselfwm heatselfherbtm	TRUE	TRUE	FALSE	FALSE																																		heatwmwhselfformpill	heatwmpurchme
2017-07-01	2017-07-01T17:03:59.239+10	2017-07-01T17:16:03.180+10	plansengkang					sengkangco	english	heatselfwm heatselfherbtm	TRUE	TRUE	FALSE	FALSE																																		heatwmwhselfformcw	heatwmpurchme
2017-07-01	2017-07-01T17:50:16.729+10	2017-07-01T17:53:38.449+10	plansengkang					sengkangco	english	heatselfherbtm	FALSE	TRUE	FALSE	FALSE
2017-07-01	2017-07-01T18:17:12.629+10	2017-07-01T18:21:10.916+10	plansengkang					sengkangco	english	heatselfherbtm	FALSE	TRUE	FALSE	FALSE
2017-07-01	2017-07-01T18:40:06.119+10	2017-07-01T18:49:45.539+10	plansengkang					sengkangkopi	english	heatselfherbtm heatselfother	FALSE	TRUE	FALSE	TRUE	Honey lemon
2017-07-01	2017-07-01T19:15:09.609+10	2017-07-01T19:19:38.716+10	plansengkang					sengkangkopi	english	heatselfherbtm	FALSE	TRUE	FALSE	FALSE
2017-07-01	2017-07-01T20:00:09.920+10	2017-07-01T20:05:59.756+10	plansengkang					sengkangkopi	english	heatselfherbtm	FALSE	TRUE	FALSE	FALSE
2017-07-01	2017-07-01T20:25:12.460+10	2017-07-01T20:29:39.383+10	plansengkang					sengkangkopi	mandarin	heatselfherbtm	FALSE	TRUE	FALSE	FALSE
2017-07-01	2017-07-01T20:29:58.142+10	2017-07-01T20:37:02.921+10	plansengkang					sengkangkopi	english	heatselfherbtm	FALSE	TRUE	FALSE	FALSE
2017-07-01	2017-07-01T20:37:09.062+10	2017-07-01T20:44:26.732+10	plansengkang					sengkangkopi	mandarin	heatselfherbtm	FALSE	TRUE	FALSE	FALSE
2017-07-01	2017-07-01T20:45:25.600+10	2017-07-01T20:53:14.108+10	plansengkang					sengkangkopi	english	heatselfwm heatselfherbtm	TRUE	TRUE	FALSE	FALSE																																		heatwmwhselfformpill	heatwmpurchme
2017-07-01	2017-07-01T20:53:40.225+10	2017-07-01T20:58:28.590+10	plansengkang					sengkangkopi	mandarin	heatselfherbtm heatselfanitm	FALSE	TRUE	TRUE	FALSE		heatselfanisaiga	FALSE	TRUE	FALSE	FALSE	FALSE	heataniselfformfs	heatpurchme	heatshoptmchain heatshoptmfam	FALSE	TRUE	TRUE	FALSE	FALSE	FALSE	FALSE	heatselfwhyworks	TRUE	FALSE	FALSE	FALSE	FALSE	FALSE
2017-07-02	2017-07-02T10:00:21.500+10	2017-07-02T10:17:10.245+10	planbedok	bedoktmp					english	heatselfherbtm	FALSE	TRUE	FALSE	FALSE
2017-07-02	2017-07-02T10:17:48.278+10	2017-07-02T10:23:13.243+10	planbedok	bedoktmp					english	heatselfherbtm	FALSE	TRUE	FALSE	FALSE
2017-07-02	2017-07-02T10:20:07.086+08	2017-07-02T10:23:36.952+08	planbedok	bedoktmp					english	heatselfanitm	FALSE	FALSE	TRUE	FALSE		heatselfanisaiga	FALSE	TRUE	FALSE	FALSE	FALSE	heataniselfformcw	heatpurchpare	heatshoptmchain heatshoptmfam heatshopother	FALSE	TRUE	TRUE	FALSE	FALSE	FALSE	TRUE	heatselfwhyrec	FALSE	TRUE	FALSE	FALSE	FALSE	FALSE		heatselfwhyfam	FALSE	FALSE	FALSE	FALSE	TRUE	FALSE	FALSE
2017-07-02	2017-07-02T10:23:24.848+10	2017-07-02T10:25:25.038+10	planbedok	bedoktmp					mandarin	heatselfherbtm	FALSE	TRUE	FALSE	FALSE
2017-07-02	2017-07-02T10:29:05.273+08	2017-07-02T10:38:03.633+08	planbedok	bedoktmp					english	heatselfother	FALSE	FALSE	FALSE	TRUE	Water
2017-07-02	2017-07-02T10:44:10.569+10	2017-07-02T10:48:04.745+10	planbedok	bedoktmp					english	heatselfherbtm	FALSE	TRUE	FALSE	FALSE
2017-07-02	2017-07-02T10:48:53.027+10	2017-07-02T10:51:54.581+10	planbedok	bedoktmp					english	heatselfanitm	FALSE	FALSE	TRUE	FALSE		heatselfanisaiga	FALSE	TRUE	FALSE	FALSE	FALSE	heataniselfformcw	heatpurchme	heatshoptmchain heatshoptmfam	FALSE	TRUE	TRUE	FALSE	FALSE	FALSE	FALSE	heatselfwhyconv	FALSE	FALSE	FALSE	TRUE	FALSE	FALSE
2017-07-02	2017-07-02T10:51:05.973+08	2017-07-02T10:54:03.197+08	planbedok	bedoktmp					english	heatselfother	FALSE	FALSE	FALSE	TRUE	Nothing
2017-07-02	2017-07-02T11:06:05.262+08	2017-07-02T11:07:40.453+08	planbedok	bedoktmp					english	heatselfother	FALSE	FALSE	FALSE	TRUE	Water
2017-07-02	2017-07-02T11:07:56.588+08	2017-07-02T11:09:32.954+08	planbedok	bedoktmp					english	heatselfother	FALSE	FALSE	FALSE	TRUE	Nothing
2017-07-02	2017-07-02T11:15:09.084+10	2017-07-02T11:21:07.614+10	planbedok	bedoktmp					english	heatselfwm	TRUE	FALSE	FALSE	FALSE																																		heatwmwhselfformcw	heatwmpurchme
2017-07-02	2017-07-02T11:26:07.160+08	2017-07-02T11:29:39.888+08	planbedok	bedoktmp					english	heatselfwm	TRUE	FALSE	FALSE	FALSE																																		heatwmwhselfformother	heatwmpurchme
2017-07-02	2017-07-02T11:34:11.033+10	2017-07-02T11:49:56.910+10	planbedok	bedoktmp					english	heatselfherbtm heatselfanitm	FALSE	TRUE	TRUE	FALSE		heatselfanisaiga	FALSE	TRUE	FALSE	FALSE	FALSE	heataniselfformcw	heatpurchme	heatshoptmchain heatshoptmfam	FALSE	TRUE	TRUE	FALSE	FALSE	FALSE	FALSE	heatselfwhyconv	FALSE	FALSE	FALSE	TRUE	FALSE	FALSE
2017-07-02	2017-07-02T11:49:06.705+08	2017-07-02T11:49:58.529+08	planbedok	bedoktmp					english	heatselfother	FALSE	FALSE	FALSE	TRUE	Water
2017-07-02	2017-07-02T12:05:11.260+10	2017-07-02T12:09:58.043+10	planbedok	bedoktmp					english	heatselfherbtm	FALSE	TRUE	FALSE	FALSE
2017-07-02	2017-07-02T12:11:04.920+08	2017-07-02T12:25:47.032+08	planbedok	bedoktmp					english	heatselfother	FALSE	FALSE	FALSE	TRUE	Water
2017-07-02	2017-07-02T12:42:10.554+10	2017-07-02T12:49:20.848+10	planbedok	bedoktmp					english	heatselfherbtm	FALSE	TRUE	FALSE	FALSE
2017-07-02	2017-07-02T12:48:05.319+08	2017-07-02T12:49:39.478+08	planbedok	bedoktmp					english	heatselfherbtm	FALSE	TRUE	FALSE	FALSE
2017-07-02	2017-07-02T13:16:14.103+08	2017-07-02T13:18:05.820+08	planbedok	bedoktmp					english	heatselfother	FALSE	FALSE	FALSE	TRUE	Nothing
2017-07-02	2017-07-02T13:32:04.694+08	2017-07-02T13:33:01.908+08	planbedok	bedoktmp					english	heatselfwm	TRUE	FALSE	FALSE	FALSE																																		heatwmwhselfformpill	heatwmpurchme
2017-07-02	2017-07-02T13:35:21.325+10	2017-07-02T13:37:13.548+10	planbedok	bedoktmp					english	heatselfherbtm heatselfother	FALSE	TRUE	FALSE	TRUE	Water
2017-07-02	2017-07-02T13:50:11.026+10	2017-07-02T13:59:38.351+10	planbedok	bedoktmp					english	heatselfwm heatselfherbtm	TRUE	TRUE	FALSE	FALSE																																		heatwmwhselfformpill	heatwmpurchme
2017-07-02	2017-07-02T13:50:26.720+08	2017-07-02T13:55:47.851+08	planbedok	bedoktmp					english	heatselfherbtm	FALSE	TRUE	FALSE	FALSE
2017-07-02	2017-07-02T14:00:15.648+10	2017-07-02T14:03:09.554+10	planbedok	bedoktmp					english	heatselfother	FALSE	FALSE	FALSE	TRUE	Water, vit C
2017-07-02	2017-07-02T14:25:49.728+10	2017-07-02T14:34:42.475+10	planbedok	bedoktmp					english	heatselfherbtm	FALSE	TRUE	FALSE	FALSE
2017-07-02	2017-07-02T14:27:06.313+08	2017-07-02T14:27:55.387+08	planbedok	bedoktmp					english	heatselfother	FALSE	FALSE	FALSE	TRUE	Stay inside
2017-07-02	2017-07-02T14:45:17.853+08	2017-07-02T14:47:54.240+08	planbedok	bedoktmp					english	heatselfother	FALSE	FALSE	FALSE	TRUE	Water
2017-07-02	2017-07-02T15:00:59.370+10	2017-07-02T15:06:57.631+10	planbedok	bedoktmp					mandarin	heatselfwm heatselfherbtm	TRUE	TRUE	FALSE	FALSE																																		heatwmwhselfformpill	heatwmpurchme
2017-07-02	2017-07-02T15:08:03.702+10	2017-07-02T15:26:04.003+10	planbedok	bedoktmp					mandarin	heatselfanitm	FALSE	FALSE	TRUE	FALSE		heatselfanisaiga	FALSE	TRUE	FALSE	FALSE	FALSE	heataniselfformcw	heatpurchme	heatshoptmchain heatshoptmfam	FALSE	TRUE	TRUE	FALSE	FALSE	FALSE	FALSE	heatselfwhyworks	TRUE	FALSE	FALSE	FALSE	FALSE	FALSE
2017-07-02	2017-07-02T15:21:44.010+08	2017-07-02T15:22:46.712+08	planbedok	bedoktmp					english	heatselfother	FALSE	FALSE	FALSE	TRUE	Water
2017-07-02	2017-07-02T15:50:20.550+08	2017-07-02T15:51:16.177+08	planbedok	bedoktmp					english	heatselfherbtm	FALSE	TRUE	FALSE	FALSE
2017-07-02	2017-07-02T15:52:14.557+10	2017-07-02T16:02:28.847+10	planbedok	bedoktmp					english	heatselfherbtm	FALSE	TRUE	FALSE	FALSE
2017-07-02	2017-07-02T16:15:16.297+08	2017-07-02T16:16:52.003+08	planbedok	bedoktmp					english	heatselfother	FALSE	FALSE	FALSE	TRUE	Water
2017-07-02	2017-07-02T16:21:12.858+10	2017-07-02T16:27:59.183+10	planbedok	bedoktmp					english	heatselfherbtm	FALSE	TRUE	FALSE	FALSE
2017-07-02	2017-07-02T17:15:38.184+08	2017-07-02T17:17:46.265+08	planbedok	bedoktmp					english	heatselfanitm	FALSE	FALSE	TRUE	FALSE		heatselfanisaiga	FALSE	TRUE	FALSE	FALSE	FALSE	heataniselfformfp	heatpurchspou	heatshopother	FALSE	FALSE	FALSE	FALSE	FALSE	FALSE	TRUE	heatselfwhyafford	FALSE	FALSE	TRUE	FALSE	FALSE	FALSE
2017-07-02	2017-07-02T10:06:05.622+08	2017-07-02T10:07:08.059+08	planhougang			hougangheartmall			english	heatselfherbtm	FALSE	TRUE	FALSE	FALSE
2017-07-02	2017-07-02T10:21:51.000+08	2017-07-02T10:24:58.592+08	planhougang			hougangheartmall			english	heatselfwm heatselfherbtm	TRUE	TRUE	FALSE	FALSE																																		heatwmwhselfformpill	heatwmpurchme
2017-07-02	2017-07-02T10:26:28.498+08	2017-07-02T10:35:59.086+08	planhougang			hougangheartmall			mandarin	heatselfherbtm	FALSE	TRUE	FALSE	FALSE
2017-07-02	2017-07-02T10:33:01.292+08	2017-07-02T10:34:41.276+08	planhougang			hougangheartmall			english	heatselfherbtm	FALSE	TRUE	FALSE	FALSE
2017-07-02	2017-07-02T10:47:01.806+08	2017-07-02T10:50:13.752+08	planhougang			hougangheartmall			english	heatselfwm	TRUE	FALSE	FALSE	FALSE																																		heatwmwhselfformcw	heatwmpurchme
2017-07-02	2017-07-02T11:01:44.696+08	2017-07-02T11:05:44.226+08	planhougang			hougangheartmall			mandarin	heatselfwm	TRUE	FALSE	FALSE	FALSE																																		heatwmwhselfformcw	heatwmpurchme
2017-07-02	2017-07-02T11:05:09.591+08	2017-07-02T11:08:35.421+08	planhougang			hougangheartmall			english	heatselfherbtm heatselfanitm	FALSE	TRUE	TRUE	FALSE		heatselfanisaiga	FALSE	TRUE	FALSE	FALSE	FALSE	heataniselfformcw	heatpurchme	heatshoptmchain heatshoptmfam	FALSE	TRUE	TRUE	FALSE	FALSE	FALSE	FALSE	heatselfwhyworks heatselfwhyrec	TRUE	TRUE	FALSE	FALSE	FALSE	FALSE		heatselfwhytcmshop	FALSE	FALSE	FALSE	TRUE	FALSE	FALSE	FALSE
2017-07-02	2017-07-02T11:06:43.306+08	2017-07-02T11:10:54.298+08	planhougang			hougangheartmall			english	heatselfwm heatselfherbtm	TRUE	TRUE	FALSE	FALSE																																		heatwmwhselfformpill	heatwmpurchother
2017-07-02	2017-07-02T11:26:23.722+08	2017-07-02T11:27:29.325+08	planhougang			hougangheartmall			english	heatselfherbtm	FALSE	TRUE	FALSE	FALSE
2017-07-02	2017-07-02T11:26:23.911+08	2017-07-02T11:30:45.029+08	planhougang			hougangheartmall			english	heatselfherbtm	FALSE	TRUE	FALSE	FALSE
2017-07-02	2017-07-02T11:42:58.606+08	2017-07-02T11:49:24.346+08	planhougang			hougangheartmall			mandarin	heatselfwm heatselfherbtm	TRUE	TRUE	FALSE	FALSE																																		heatwmwhselfformpill	heatwmpurchother
2017-07-02	2017-07-02T11:53:42.050+08	2017-07-02T11:56:24.822+08	planhougang			hougangheartmall			mandarin	heatselfherbtm	FALSE	TRUE	FALSE	FALSE
2017-07-02	2017-07-02T12:03:55.040+08	2017-07-02T12:07:03.947+08	planhougang			hougangheartmall			english	heatselfherbtm	FALSE	TRUE	FALSE	FALSE
2017-07-02	2017-07-02T12:05:09.783+08	2017-07-02T12:12:11.719+08	planhougang			hougangheartmall			english	heatselfwm	TRUE	FALSE	FALSE	FALSE																																		heatwmwhselfformcw	heatwmpurchme
2017-07-02	2017-07-02T12:07:27.724+08	2017-07-02T12:10:49.019+08	planhougang			hougangheartmall			english	heatselfherbtm	FALSE	TRUE	FALSE	FALSE
2017-07-02	2017-07-02T12:17:27.122+08	2017-07-02T12:22:17.669+08	planhougang			hougangheartmall			mandarin	heatselfherbtm	FALSE	TRUE	FALSE	FALSE
2017-07-02	2017-07-02T12:23:22.812+08	2017-07-02T12:30:13.043+08	planhougang			hougangheartmall			english	heatselfherbtm heatselfanitm	FALSE	TRUE	TRUE	FALSE		heatselfanisaiga	FALSE	TRUE	FALSE	FALSE	FALSE	heataniselfformcw	heatpurchme	heatshoptmchain heatshoptmfam	FALSE	TRUE	TRUE	FALSE	FALSE	FALSE	FALSE	heatselfwhyworks heatselfwhyrec	TRUE	TRUE	FALSE	FALSE	FALSE	FALSE		heatselfwhytcmshop heatselfwhyfam	FALSE	FALSE	FALSE	TRUE	TRUE	FALSE	FALSE
2017-07-02	2017-07-02T12:39:11.489+08	2017-07-02T12:43:57.424+08	planhougang			hougangheartmall			mandarin	heatselfwm heatselfanitm	TRUE	FALSE	TRUE	FALSE		heatselfanisaiga	FALSE	TRUE	FALSE	FALSE	FALSE	heataniselfformcw	heatpurchme	heatshoptmfam	FALSE	FALSE	TRUE	FALSE	FALSE	FALSE	FALSE	heatselfwhyworks	TRUE	FALSE	FALSE	FALSE	FALSE	FALSE										heatwmwhselfformpill	heatwmpurchme
2017-07-02	2017-07-02T15:21:35.226+08	2017-07-02T15:27:27.933+08	planhougang			hougangheartmall			english	heatselfwm	TRUE	FALSE	FALSE	FALSE																																		heatwmwhselfformpill	heatwmpurchme
2017-07-02	2017-07-02T14:28:54.933+08	2017-07-02T14:32:49.825+08	plansengkang					sengkangkopi	mandarin	heatselfwm	TRUE	FALSE	FALSE	FALSE																																		heatwmwhselfformpill	heatwmpurchspou
2017-07-02	2017-07-02T14:37:43.565+08	2017-07-02T14:40:53.391+08	plansengkang					sengkangkopi	english	heatselfherbtm heatselfanitm	FALSE	TRUE	TRUE	FALSE		heatselfaniother	FALSE	FALSE	FALSE	FALSE	TRUE	heataniselfformcw	heatpurchme	heatshopsuper	FALSE	FALSE	FALSE	FALSE	TRUE	FALSE	FALSE	heatselfwhyworks heatselfwhyrec	TRUE	TRUE	FALSE	FALSE	FALSE	FALSE		heatselfwhyfam heatselfwhyfrie	FALSE	FALSE	FALSE	FALSE	TRUE	TRUE	FALSE
2017-07-02	2017-07-02T14:39:53.121+08	2017-07-02T14:44:10.719+08	plansengkang					sengkangkopi	english	heatselfherbtm	FALSE	TRUE	FALSE	FALSE
2017-07-02	2017-07-02T14:50:28.092+08	2017-07-02T14:55:46.773+08	plansengkang					sengkangkopi	mandarin	heatselfherbtm	FALSE	TRUE	FALSE	FALSE
2017-07-02	2017-07-02T15:07:41.607+08	2017-07-02T15:11:12.621+08	plansengkang					sengkangkopi	english	heatselfherbtm	FALSE	TRUE	FALSE	FALSE
2017-07-02	2017-07-02T15:13:54.775+08	2017-07-02T15:18:35.006+08	plansengkang					sengkangkopi	mandarin	heatselfwm heatselfherbtm heatselfanitm	TRUE	TRUE	TRUE	FALSE		heatselfanisaiga	FALSE	TRUE	FALSE	FALSE	FALSE	heataniselfformcw	heatpurchother	heatshoptmfam	FALSE	FALSE	TRUE	FALSE	FALSE	FALSE	FALSE	heatselfwhyother	FALSE	FALSE	FALSE	FALSE	FALSE	TRUE	Reduce heatiness									heatwmwhselfformpill	heatwmpurchother
2017-07-02	2017-07-02T15:27:33.198+08	2017-07-02T15:31:00.839+08	plansengkang					sengkangkopi	mandarin	heatselfwm heatselfherbtm	TRUE	TRUE	FALSE	FALSE																																		heatwmwhselfformpill	heatwmpurchme
2017-07-02	2017-07-02T15:29:26.110+08	2017-07-02T15:31:33.532+08	plansengkang					sengkangkopi	english	heatselfwm	TRUE	FALSE	FALSE	FALSE																																		heatwmwhselfformpill	heatwmpurchme
2017-07-02	2017-07-02T15:34:09.123+08	2017-07-02T15:35:23.925+08	plansengkang					sengkangkopi	english	heatselfanitm	FALSE	FALSE	TRUE	FALSE		heatselfanisaiga	FALSE	TRUE	FALSE	FALSE	FALSE	heataniselfformcw	heatpurchme	heatshoptmchain heatshoptmfam	FALSE	TRUE	TRUE	FALSE	FALSE	FALSE	FALSE	heatselfwhyrec	FALSE	TRUE	FALSE	FALSE	FALSE	FALSE		heatselfwhytcmshop heatselfwhyfam	FALSE	FALSE	FALSE	TRUE	TRUE	FALSE	FALSE
2017-07-02	2017-07-02T15:37:06.001+08	2017-07-02T15:40:13.016+08	plansengkang					sengkangkopi	english	heatselfherbtm	FALSE	TRUE	FALSE	FALSE
2017-07-02	2017-07-02T15:37:22.579+08	2017-07-02T15:38:49.514+08	plansengkang					sengkangkopi	english	heatselfherbtm	FALSE	TRUE	FALSE	FALSE
2017-07-02	2017-07-02T15:41:49.216+08	2017-07-02T15:43:22.602+08	plansengkang					sengkangkopi	english	heatselfwm heatselfherbtm	TRUE	TRUE	FALSE	FALSE																																		heatwmwhselfformcw	heatwmpurchme
2017-07-02	2017-07-02T15:44:31.495+08	2017-07-02T15:47:56.614+08	plansengkang					sengkangkopi	mandarin	heatselfherbtm	FALSE	TRUE	FALSE	FALSE
2017-07-02	2017-07-02T15:49:53.914+08	2017-07-02T15:54:30.205+08	plansengkang					sengkangkopi	english	heatselfherbtm	FALSE	TRUE	FALSE	FALSE
2017-07-02	2017-07-02T15:58:10.209+08	2017-07-02T16:00:09.947+08	plansengkang					sengkangkopi	english	heatselfwm	TRUE	FALSE	FALSE	FALSE																																		heatwmwhselfformother	heatwmpurchme
2017-07-02	2017-07-02T16:08:40.321+08	2017-07-02T16:14:23.644+08	plansengkang					sengkangkopi	english	heatselfwm heatselfherbtm	TRUE	TRUE	FALSE	FALSE																																		heatwmwhselfformother	heatwmpurchme
2017-07-02	2017-07-02T16:27:37.273+08	2017-07-02T16:28:19.123+08	plansengkang					sengkangkopi	english	heatselfherbtm	FALSE	TRUE	FALSE	FALSE
2017-07-02	2017-07-02T16:28:02.076+08	2017-07-02T16:32:39.865+08	plansengkang					sengkangkopi	english	heatselfherbtm	FALSE	TRUE	FALSE	FALSE
2017-07-02	2017-07-02T16:34:57.749+08	2017-07-02T16:39:17.096+08	plansengkang					sengkangkopi	english	heatselfherbtm heatselfanitm	FALSE	TRUE	TRUE	FALSE		heatselfgoat	TRUE	FALSE	FALSE	FALSE	FALSE	heataniselfformcw	heatpurchme	heatshoptmfam	FALSE	FALSE	TRUE	FALSE	FALSE	FALSE	FALSE	heatselfwhyrec	FALSE	TRUE	FALSE	FALSE	FALSE	FALSE		heatselfwhyfrie	FALSE	FALSE	FALSE	FALSE	FALSE	TRUE	FALSE
2017-07-02	2017-07-02T17:13:56.037+08	2017-07-02T17:16:15.535+08	plansengkang					sengkangkopi	english	heatselfwm heatselfherbtm	TRUE	TRUE	FALSE	FALSE																																		heatwmwhselfformcw	heatwmpurchme
2017-07-02	2017-07-02T17:21:27.053+08	2017-07-02T17:23:39.247+08	plansengkang					sengkangkopi	english	heatselfherbtm	FALSE	TRUE	FALSE	FALSE
2017-07-02	2017-07-02T17:23:58.735+08	2017-07-02T17:30:46.038+08	plansengkang					sengkangkopi	mandarin	heatselfherbtm	FALSE	TRUE	FALSE	FALSE
2017-07-02	2017-07-02T17:32:11.030+08	2017-07-02T17:34:06.746+08	plansengkang					sengkangkopi	english	heatselfwm heatselfherbtm	TRUE	TRUE	FALSE	FALSE																																		heatwmwhselfformpill	heatwmpurchme
2017-07-02	2017-07-02T16:54:06.107+08	2017-07-02T16:56:48.625+08	plantampines				tampinesem		english	heatselfwm	TRUE	FALSE	FALSE	FALSE																																		heatwmwhselfformcw	heatwmpurchpare
2017-07-02	2017-07-02T17:00:50.455+10	2017-07-02T17:04:39.085+10	plantampines				tampinesem		english	heatselfother	FALSE	FALSE	FALSE	TRUE	Beer
2017-07-02	2017-07-02T17:17:06.362+10	2017-07-02T17:21:33.851+10	plantampines				tampinesem		english	heatselfother	FALSE	FALSE	FALSE	TRUE	Water
2017-07-02	2017-07-02T17:30:07.156+10	2017-07-02T17:37:18.777+10	plantampines				tampinesem		english	heatselfherbtm	FALSE	TRUE	FALSE	FALSE
2017-07-02	2017-07-02T17:38:22.321+10	2017-07-02T17:43:48.655+10	plantampines				tampinesem		english	heatselfherbtm heatselfanitm	FALSE	TRUE	TRUE	FALSE		heatselfanisaiga	FALSE	TRUE	FALSE	FALSE	FALSE	heataniselfformcw	heatpurchme	heatshoptmchain	FALSE	TRUE	FALSE	FALSE	FALSE	FALSE	FALSE	heatselfwhyworks heatselfwhyafford	TRUE	FALSE	TRUE	FALSE	FALSE	FALSE
2017-07-02	2017-07-02T17:39:09.037+08	2017-07-02T17:40:42.058+08	plantampines				tampinesem		english	heatselfherbtm	FALSE	TRUE	FALSE	FALSE
2017-07-02	2017-07-02T17:50:15.615+10	2017-07-02T18:00:16.850+10	plantampines				tampinesem		english	heatselfother	FALSE	FALSE	FALSE	TRUE	Water
2017-07-03	2017-07-03T10:29:11.016+08	2017-07-03T10:32:41.736+08	planhougang			houganghgsm			mandarin	heatselfother	FALSE	FALSE	FALSE	TRUE	Raw garlic and vinegar with rice
2017-07-03	2017-07-03T10:31:18.940+08	2017-07-03T10:37:58.300+08	planhougang			houganghgsm			english	heatselfherbtm	FALSE	TRUE	FALSE	FALSE
2017-07-03	2017-07-03T10:34:03.207+08	2017-07-03T10:40:38.269+08	planhougang			houganghgsm			mandarin	heatselfherbtm heatselfother	FALSE	TRUE	FALSE	TRUE	Fruits, drink water
2017-07-03	2017-07-03T10:39:05.664+08	2017-07-03T10:40:55.426+08	planhougang			houganghgsm			english	heatselfwm heatselfherbtm	TRUE	TRUE	FALSE	FALSE																																		heatwmwhselfformpill	heatwmpurchme
2017-07-03	2017-07-03T10:53:53.730+08	2017-07-03T10:55:42.655+08	planhougang			houganghgsm			english	heatselfwm	TRUE	FALSE	FALSE	FALSE																																		heatwmwhselfformcw	heatwmpurchme
2017-07-03	2017-07-03T10:56:20.242+08	2017-07-03T11:00:44.532+08	planhougang			houganghgsm			english	heatselfwm heatselfherbtm	TRUE	TRUE	FALSE	FALSE																																		heatwmwhselfformpill	heatwmpurchme
2017-07-03	2017-07-03T10:56:29.311+08	2017-07-03T10:58:01.205+08	planhougang			houganghgsm			english	heatselfherbtm heatselfother	FALSE	TRUE	FALSE	TRUE	Soup
2017-07-03	2017-07-03T11:03:53.987+08	2017-07-03T11:07:08.936+08	planhougang			houganghgsm			english	heatselfherbtm	FALSE	TRUE	FALSE	FALSE
2017-07-03	2017-07-03T11:12:57.698+08	2017-07-03T11:19:06.998+08	planhougang			houganghgsm			mandarin	heatselfherbtm	FALSE	TRUE	FALSE	FALSE
2017-07-03	2017-07-03T11:14:13.051+08	2017-07-03T11:17:10.340+08	planhougang			houganghgsm			english	heatselfherbtm	FALSE	TRUE	FALSE	FALSE
2017-07-03	2017-07-03T11:31:05.810+08	2017-07-03T11:34:34.940+08	planhougang			houganghgsm			english	heatselfherbtm	FALSE	TRUE	FALSE	FALSE
2017-07-03	2017-07-03T11:33:31.050+08	2017-07-03T11:38:09.998+08	planhougang			houganghgsm			english	heatselfherbtm	FALSE	TRUE	FALSE	FALSE
2017-07-03	2017-07-03T11:40:32.743+08	2017-07-03T11:45:05.522+08	planhougang			houganghgsm			mandarin	heatselfherbtm	FALSE	TRUE	FALSE	FALSE
2017-07-03	2017-07-03T11:52:01.410+08	2017-07-03T11:58:25.497+08	planhougang			houganghgsm			mandarin	heatselfwm heatselfherbtm	TRUE	TRUE	FALSE	FALSE																																		heatwmwhselfformpill	heatwmpurchother
2017-07-03	2017-07-03T11:52:17.032+08	2017-07-03T11:53:39.678+08	planhougang			houganghgsm			english	heatselfherbtm	FALSE	TRUE	FALSE	FALSE
2017-07-03	2017-07-03T12:11:49.235+08	2017-07-03T12:15:12.357+08	planhougang			houganghgsm			english	heatselfherbtm	FALSE	TRUE	FALSE	FALSE
2017-07-03	2017-07-03T12:14:43.917+08	2017-07-03T12:19:16.556+08	planhougang			houganghgsm			english	heatselfother	FALSE	FALSE	FALSE	TRUE	Doctor
2017-07-03	2017-07-03T12:21:23.379+08	2017-07-03T12:22:40.875+08	planhougang			houganghgsm			english	heatselfherbtm	FALSE	TRUE	FALSE	FALSE
2017-07-03	2017-07-03T12:29:49.322+08	2017-07-03T12:34:04.701+08	planhougang			houganghgsm			mandarin	heatselfherbtm	FALSE	TRUE	FALSE	FALSE
2017-07-03	2017-07-03T12:34:14.938+08	2017-07-03T12:35:10.047+08	planhougang			houganghgsm			english	heatselfwm	TRUE	FALSE	FALSE	FALSE																																		heatwmwhselfformother	heatwmpurchme
2017-07-03	2017-07-03T12:37:53.598+08	2017-07-03T12:41:59.994+08	planhougang			houganghgsm			english	heatselfherbtm heatselfanitm	FALSE	TRUE	TRUE	FALSE		heatselfanisaiga	FALSE	TRUE	FALSE	FALSE	FALSE	heataniselfformcw	heatpurchme	heatshoptmchain heatshoptmfam heatshopsuper	FALSE	TRUE	TRUE	FALSE	TRUE	FALSE	FALSE	heatselfwhyother	FALSE	FALSE	FALSE	FALSE	FALSE	TRUE	Less side effects
2017-07-03	2017-07-03T12:45:00.521+08	2017-07-03T12:49:24.622+08	planhougang			houganghgsm			mandarin	heatselfwm	TRUE	FALSE	FALSE	FALSE																																		heatwmwhselfformpill	heatwmpurchme
2017-07-03	2017-07-03T12:55:53.706+08	2017-07-03T12:57:57.302+08	planhougang			houganghgsm			english	heatselfherbtm	FALSE	TRUE	FALSE	FALSE
2017-07-03	2017-07-03T14:02:57.288+08	2017-07-03T14:12:35.930+08	planhougang			houganghgsm			mandarin	heatselfherbtm	FALSE	TRUE	FALSE	FALSE
2017-07-03	2017-07-03T14:07:52.573+08	2017-07-03T14:08:54.432+08	planhougang			houganghgsm			english	heatselfwm	TRUE	FALSE	FALSE	FALSE																																		heatwmwhselfformother	heatwmpurchme
2017-07-03	2017-07-03T14:10:13.714+08	2017-07-03T14:13:50.828+08	planhougang			houganghgsm			english	heatselfherbtm heatselfanitm	FALSE	TRUE	TRUE	FALSE		heatselfanisaiga	FALSE	TRUE	FALSE	FALSE	FALSE	heataniselfformfs	heatpurchme	heatshoptmchain heatshoptmfam	FALSE	TRUE	TRUE	FALSE	FALSE	FALSE	FALSE	heatselfwhyworks heatselfwhyrec	TRUE	TRUE	FALSE	FALSE	FALSE	FALSE		heatselfwhytcmshop heatselfwhyfam	FALSE	FALSE	FALSE	TRUE	TRUE	FALSE	FALSE
2017-07-03	2017-07-03T14:14:57.578+08	2017-07-03T14:17:35.078+08	planhougang			houganghgsm			english	heatselfherbtm	FALSE	TRUE	FALSE	FALSE
2017-07-03	2017-07-03T14:23:56.691+08	2017-07-03T14:28:13.978+08	planhougang			houganghgsm			mandarin	heatselfanitm	FALSE	FALSE	TRUE	FALSE		heatselfanisaiga	FALSE	TRUE	FALSE	FALSE	FALSE	heataniselfformfs	heatpurchpare	heatshoptmfam	FALSE	FALSE	TRUE	FALSE	FALSE	FALSE	FALSE	heatselfwhyother	FALSE	FALSE	FALSE	FALSE	FALSE	TRUE	No side-effects
2017-07-03	2017-07-03T14:30:20.689+08	2017-07-03T14:34:22.518+08	planhougang			houganghgsm			english	heatselfwm	TRUE	FALSE	FALSE	FALSE																																		heatwmwhselfformcw	heatwmpurchpare
2017-07-03	2017-07-03T14:36:09.567+08	2017-07-03T14:37:36.031+08	planhougang			houganghgsm			english	heatselfherbtm	FALSE	TRUE	FALSE	FALSE
2017-07-03	2017-07-03T15:20:17.074+08	2017-07-03T15:21:46.760+08	planhougang			houganghgsm			english	heatselfwm heatselfherbtm	TRUE	TRUE	FALSE	FALSE																																		heatwmwhselfformcw	heatwmpurchme
2017-07-03	2017-07-03T15:25:07.087+08	2017-07-03T15:30:44.432+08	planhougang			houganghgsm			mandarin	heatselfherbtm heatselfother	FALSE	TRUE	FALSE	TRUE	Consult doctor
2017-07-03	2017-07-03T15:33:20.454+08	2017-07-03T15:38:28.314+08	planhougang			houganghgsm			english	heatselfherbtm	FALSE	TRUE	FALSE	FALSE
2017-07-03	2017-07-03T15:47:06.443+08	2017-07-03T15:53:36.066+08	planhougang			houganghgsm			mandarin	heatselfother	FALSE	FALSE	FALSE	TRUE	Consult doctor
2017-07-03	2017-07-03T15:48:12.198+08	2017-07-03T15:50:01.797+08	planhougang			houganghgsm			english	heatselfherbtm	FALSE	TRUE	FALSE	FALSE
2017-07-03	2017-07-03T15:59:59.794+08	2017-07-03T16:01:15.915+08	planhougang			houganghgsm			english	heatselfherbtm	FALSE	TRUE	FALSE	FALSE
2017-07-03	2017-07-03T16:04:08.820+08	2017-07-03T16:10:24.397+08	planhougang			houganghgsm			mandarin	heatselfwm	TRUE	FALSE	FALSE	FALSE																																		heatwmwhselfformpill	heatwmpurchother
2017-07-03	2017-07-03T16:10:25.771+08	2017-07-03T16:11:56.393+08	planhougang			houganghgsm			english	heatselfherbtm	FALSE	TRUE	FALSE	FALSE
2017-07-03	2017-07-03T16:15:58.829+08	2017-07-03T16:18:39.573+08	planhougang			houganghgsm			english	heatselfherbtm	FALSE	TRUE	FALSE	FALSE
2017-07-03	2017-07-03T16:20:40.621+08	2017-07-03T16:24:29.358+08	planhougang			houganghgsm			mandarin	heatselfwm	TRUE	FALSE	FALSE	FALSE																																		heatwmwhselfformpill	heatwmpurchme
2017-07-03	2017-07-03T16:24:37.155+08	2017-07-03T16:25:27.500+08	planhougang			houganghgsm			english	heatselfherbtm	FALSE	TRUE	FALSE	FALSE
2017-07-03	2017-07-03T16:27:02.296+08	2017-07-03T16:33:07.018+08	planhougang			houganghgsm			mandarin	heatselfwm	TRUE	FALSE	FALSE	FALSE																																		heatwmwhselfformpill	heatwmpurchme
2017-07-03	2017-07-03T16:50:27.761+08	2017-07-03T16:55:28.382+08	planhougang			houganghgsm			english	heatselfherbtm	FALSE	TRUE	FALSE	FALSE
2017-07-03	2017-07-03T16:56:16.674+08	2017-07-03T16:57:13.008+08	planhougang			houganghgsm			english	heatselfherbtm	FALSE	TRUE	FALSE	FALSE
2017-07-03	2017-07-03T17:08:46.416+08	2017-07-03T17:14:42.750+08	planhougang			houganghgsm			english	heatselfherbtm	FALSE	TRUE	FALSE	FALSE
2017-07-03	2017-07-03T17:28:04.750+08	2017-07-03T17:33:20.025+08	planhougang			houganghgsm			mandarin	heatselfother	FALSE	FALSE	FALSE	TRUE	Rest
2017-07-03	2017-07-03T17:39:39.227+08	2017-07-03T17:40:53.982+08	planhougang			houganghgsm			english	heatselfwm heatselfherbtm	TRUE	TRUE	FALSE	FALSE																																		heatwmwhselfformpill	heatwmpurchme
2017-07-03	2017-07-03T10:08:05.395+10	2017-07-03T10:14:23.546+10	plansengkang					sengkangrm	english	heatselfanitm	FALSE	FALSE	TRUE	FALSE		heatselfanisaiga	FALSE	TRUE	FALSE	FALSE	FALSE	heataniselfformcw	heatpurchme	heatshoptmchain heatshoptmfam	FALSE	TRUE	TRUE	FALSE	FALSE	FALSE	FALSE	heatselfwhyworks	TRUE	FALSE	FALSE	FALSE	FALSE	FALSE
2017-07-03	2017-07-03T10:15:02.167+10	2017-07-03T10:19:07.615+10	plansengkang					sengkangrm	english	heatselfherbtm	FALSE	TRUE	FALSE	FALSE
2017-07-03	2017-07-03T10:25:16.647+08	2017-07-03T10:26:03.553+08	plansengkang					sengkangrm	english	heatselfother	FALSE	FALSE	FALSE	TRUE	Rest
2017-07-03	2017-07-03T10:29:25.554+08	2017-07-03T10:32:34.989+08	plansengkang					sengkangrm	english	heatselfother	FALSE	FALSE	FALSE	TRUE	Nothing
2017-07-03	2017-07-03T10:40:06.856+10	2017-07-03T10:45:19.676+10	plansengkang					sengkangrm	english	heatselfherbtm	FALSE	TRUE	FALSE	FALSE
2017-07-03	2017-07-03T10:54:04.413+08	2017-07-03T10:56:11.496+08	plansengkang					sengkangrm	english	heatselfherbtm	FALSE	TRUE	FALSE	FALSE
2017-07-03	2017-07-03T11:00:09.148+10	2017-07-03T11:05:19.494+10	plansengkang					sengkangrm	mandarin	heatselfwm	TRUE	FALSE	FALSE	FALSE																																		heatwmwhselfformpill	heatwmpurchme
2017-07-03	2017-07-03T11:11:28.922+08	2017-07-03T11:13:00.436+08	plansengkang					sengkangrm	english	heatselfother	FALSE	FALSE	FALSE	TRUE	Nothing
2017-07-03	2017-07-03T11:22:05.985+10	2017-07-03T11:31:21.403+10	plansengkang					sengkangrm	english	heatselfherbtm	FALSE	TRUE	FALSE	FALSE
2017-07-03	2017-07-03T11:37:41.577+08	2017-07-03T11:38:16.106+08	plansengkang					sengkangrm	english	heatselfother	FALSE	FALSE	FALSE	TRUE	Water
2017-07-03	2017-07-03T11:39:40.825+08	2017-07-03T11:45:38.247+08	plansengkang					sengkangrm	english	heatselfherbtm	FALSE	TRUE	FALSE	FALSE
2017-07-03	2017-07-03T11:55:09.871+10	2017-07-03T11:59:50.726+10	plansengkang					sengkangrm	english	heatselfherbtm	FALSE	TRUE	FALSE	FALSE
2017-07-03	2017-07-03T12:12:50.895+08	2017-07-03T12:14:26.758+08	plansengkang					sengkangrm	english	heatselfother	FALSE	FALSE	FALSE	TRUE	Water
2017-07-03	2017-07-03T12:17:44.290+10	2017-07-03T12:23:12.917+10	plansengkang					sengkangrm	english	heatselfherbtm	FALSE	TRUE	FALSE	FALSE
2017-07-03	2017-07-03T12:18:49.513+08	2017-07-03T12:19:52.842+08	plansengkang					sengkangrm	english	heatselfherbtm	FALSE	TRUE	FALSE	FALSE
2017-07-03	2017-07-03T12:23:41.488+10	2017-07-03T12:27:39.395+10	plansengkang					sengkangrm	english	heatselfherbtm	FALSE	TRUE	FALSE	FALSE
2017-07-03	2017-07-03T12:36:57.217+08	2017-07-03T12:37:38.274+08	plansengkang					sengkangrm	english	heatselfother	FALSE	FALSE	FALSE	TRUE	Water
2017-07-03	2017-07-03T12:40:47.787+08	2017-07-03T13:00:19.369+08	plansengkang					sengkangrm	english	heatselfherbtm	FALSE	TRUE	FALSE	FALSE
2017-07-03	2017-07-03T13:02:30.562+08	2017-07-03T13:36:52.784+08	plansengkang					sengkangrm	english	heatselfanitm	FALSE	FALSE	TRUE	FALSE		heatselfanisaiga	FALSE	TRUE	FALSE	FALSE	FALSE	heataniselfformcw	heatpurchpare	heatshoppharm heatshoptmchain heatshoptmfam	TRUE	TRUE	TRUE	FALSE	FALSE	FALSE	FALSE	heatselfwhyworks heatselfwhyconv	TRUE	FALSE	FALSE	TRUE	FALSE	FALSE
2017-07-03	2017-07-03T13:11:00.994+10	2017-07-03T13:16:59.744+10	plansengkang					sengkangrm	english	heatselfherbtm	FALSE	TRUE	FALSE	FALSE
2017-07-03	2017-07-03T13:37:20.674+08	2017-07-03T13:39:16.933+08	plansengkang					sengkangrm	english	heatselfherbtm	FALSE	TRUE	FALSE	FALSE
2017-07-03	2017-07-03T13:43:10.477+10	2017-07-03T13:49:30.410+10	plansengkang					sengkangrm	english	heatselfwm heatselfherbtm	TRUE	TRUE	FALSE	FALSE																																		heatwmwhselfformcw	heatwmpurchme
2017-07-03	2017-07-03T14:07:08.429+10	2017-07-03T14:11:54.466+10	plansengkang					sengkangrm	english	heatselfwm	TRUE	FALSE	FALSE	FALSE																																		heatwmwhselfformpill	heatwmpurchme
2017-07-03	2017-07-03T14:23:16.134+08	2017-07-03T14:24:20.008+08	plansengkang					sengkangrm	english	heatselfherbtm heatselfanitm	FALSE	TRUE	TRUE	FALSE		heatselfanisaiga	FALSE	TRUE	FALSE	FALSE	FALSE	heataniselfformcw	heatpurchme	heatshopsuper	FALSE	FALSE	FALSE	FALSE	TRUE	FALSE	FALSE	heatselfwhyworks	TRUE	FALSE	FALSE	FALSE	FALSE	FALSE
2017-07-03	2017-07-03T14:30:07.319+10	2017-07-03T14:35:25.956+10	plansengkang					sengkangrm	mandarin	heatselfherbtm	FALSE	TRUE	FALSE	FALSE
2017-07-03	2017-07-03T14:36:13.294+10	2017-07-03T14:43:47.543+10	plansengkang					sengkangrm	english	heatselfherbtm heatselfother	FALSE	TRUE	FALSE	TRUE	Supplements
2017-07-03	2017-07-03T14:52:06.134+10	2017-07-03T15:05:36.227+10	plansengkang					sengkangrm	mandarin	heatselfherbtm heatselfanitm	FALSE	TRUE	TRUE	FALSE		heatselfanisaiga	FALSE	TRUE	FALSE	FALSE	FALSE	heataniselfformcw	heatpurchme	heatshoptmchain heatshoptmfam	FALSE	TRUE	TRUE	FALSE	FALSE	FALSE	FALSE	heatselfwhyworks	TRUE	FALSE	FALSE	FALSE	FALSE	FALSE
2017-07-03	2017-07-03T15:10:06.769+08	2017-07-03T15:10:43.546+08	plansengkang					sengkangrm	english	heatselfother	FALSE	FALSE	FALSE	TRUE	Water
2017-07-03	2017-07-03T15:30:06.280+08	2017-07-03T15:30:54.255+08	plansengkang					sengkangrm	english	heatselfherbtm	FALSE	TRUE	FALSE	FALSE
2017-07-03	2017-07-03T15:31:08.241+10	2017-07-03T15:48:40.000+10	plansengkang					sengkangrm	english	heatselfherbtm	FALSE	TRUE	FALSE	FALSE
2017-07-03	2017-07-03T15:48:50.425+10	2017-07-03T15:56:53.732+10	plansengkang					sengkangrm	english	heatselfother	FALSE	FALSE	FALSE	TRUE	Water
2017-07-03	2017-07-03T16:14:05.406+08	2017-07-03T16:15:04.600+08	plansengkang					sengkangrm	english	heatselfother	FALSE	FALSE	FALSE	TRUE	Water
2017-07-03	2017-07-03T16:25:10.183+10	2017-07-03T16:31:26.045+10	plansengkang					sengkangrm	mandarin	heatselfother	FALSE	FALSE	FALSE	TRUE	Water
2017-07-03	2017-07-03T16:49:04.157+08	2017-07-03T16:49:42.804+08	plansengkang					sengkangrm	english	heatselfother	FALSE	FALSE	FALSE	TRUE	Water
2017-07-03	2017-07-03T17:05:06.181+10	2017-07-03T17:08:07.515+10	plansengkang					sengkangrm	english	heatselfwm	TRUE	FALSE	FALSE	FALSE																																		heatwmwhselfformcw	heatwmpurchme
2017-07-03	2017-07-03T17:31:07.724+10	2017-07-03T17:33:38.156+10	plansengkang					sengkangrm	english	heatselfwm	TRUE	FALSE	FALSE	FALSE																																		heatwmwhselfformcw	heatwmpurchme
2017-07-03	2017-07-03T17:33:07.558+08	2017-07-03T17:36:47.049+08	plansengkang					sengkangrm	english	heatselfanitm	FALSE	FALSE	TRUE	FALSE		heatselfanisaiga	FALSE	TRUE	FALSE	FALSE	FALSE	heataniselfformcw	heatpurchpare	heatshoptmchain heatshoptmfam heatshopprovi heatshopsuper	FALSE	TRUE	TRUE	TRUE	TRUE	FALSE	FALSE	heatselfwhyworks	TRUE	FALSE	FALSE	FALSE	FALSE	FALSE
2017-07-03	2017-07-03T17:45:05.108+10	2017-07-03T17:58:07.193+10	plansengkang					sengkangrm	english	heatselfother	FALSE	FALSE	FALSE	TRUE	Water
2017-07-04	2017-07-04T01:20:06.479+08	2017-07-04T14:36:15.065+08	plansengkang					sengkangco	english	heatselfherbtm	FALSE	TRUE	FALSE	FALSE
2017-07-04	2017-07-04T10:09:35.078+10	2017-07-04T10:10:41.305+10	plansengkang					sengkangco	english	heatselfanitm	FALSE	FALSE	TRUE	FALSE		heatselfanisaiga	FALSE	TRUE	FALSE	FALSE	FALSE	heataniselfformcw	heatpurchme	heatshoptmchain	FALSE	TRUE	FALSE	FALSE	FALSE	FALSE	FALSE	heatselfwhydn	FALSE	FALSE	FALSE	FALSE	TRUE	FALSE
2017-07-04	2017-07-04T10:33:08.955+10	2017-07-04T10:34:07.272+10	plansengkang					sengkangco	english	heatselfherbtm	FALSE	TRUE	FALSE	FALSE
2017-07-04	2017-07-04T10:37:50.470+08	2017-07-04T10:38:32.357+08	plansengkang					sengkangco	english	heatselfother	FALSE	FALSE	FALSE	TRUE	Water
2017-07-04	2017-07-04T10:49:53.393+08	2017-07-04T10:22:06.533+08	plansengkang					sengkangco	english	heatselfanitm heatselfother	FALSE	FALSE	TRUE	TRUE	Water	heatselfanisaiga	FALSE	TRUE	FALSE	FALSE	FALSE	heataniselfformcw	heatpurchme	heatshoppharm heatshoptmchain heatshoptmfam heatshopprovi	TRUE	TRUE	TRUE	TRUE	FALSE	FALSE	FALSE	heatselfwhyworks	TRUE	FALSE	FALSE	FALSE	FALSE	FALSE
2017-07-04	2017-07-04T10:54:06.058+10	2017-07-04T10:55:20.030+10	plansengkang					sengkangco	english	heatselfwm	TRUE	FALSE	FALSE	FALSE																																		heatwmwhselfformpill	heatwmpurchme
2017-07-04	2017-07-04T11:15:11.618+08	2017-07-04T11:17:43.237+08	plansengkang					sengkangco	english	heatselfother	FALSE	FALSE	FALSE	TRUE	Rest and drink water
2017-07-04	2017-07-04T11:23:08.864+10	2017-07-04T11:24:20.075+10	plansengkang					sengkangco	english	heatselfherbtm	FALSE	TRUE	FALSE	FALSE
2017-07-04	2017-07-04T11:33:33.244+08	2017-07-04T11:35:07.112+08	plansengkang					sengkangco	english	heatselfherbtm	FALSE	TRUE	FALSE	FALSE
2017-07-04	2017-07-04T11:42:06.687+10	2017-07-04T11:47:03.263+10	plansengkang					sengkangco	english	heatselfherbtm heatselfanitm	FALSE	TRUE	TRUE	FALSE		heatselfanisaiga	FALSE	TRUE	FALSE	FALSE	FALSE	heataniselfformcw	heatpurchme	heatshoptmchain heatshoptmfam	FALSE	TRUE	TRUE	FALSE	FALSE	FALSE	FALSE	heatselfwhyrec heatselfwhyother	FALSE	TRUE	FALSE	FALSE	FALSE	TRUE	Tradition	heatselfwhytcmprac	FALSE	TRUE	FALSE	FALSE	FALSE	FALSE	FALSE
2017-07-04	2017-07-04T11:43:07.865+08	2017-07-04T11:50:39.042+08	plansengkang					sengkangco	english	heatselfother	FALSE	FALSE	FALSE	TRUE	Rest
2017-07-04	2017-07-04T12:15:11.435+10	2017-07-04T12:16:10.577+10	plansengkang					sengkangco	english	heatselfwm	TRUE	FALSE	FALSE	FALSE																																		heatwmwhselfformpill	heatwmpurchpare
2017-07-04	2017-07-04T12:32:54.352+08	2017-07-04T12:36:38.262+08	plansengkang					sengkangco	english	heatselfanitm	FALSE	FALSE	TRUE	FALSE		heatselfanisaiga	FALSE	TRUE	FALSE	FALSE	FALSE	heataniselfformother	heatpurchme	heatshoptmchain heatshoptmfam	FALSE	TRUE	TRUE	FALSE	FALSE	FALSE	FALSE	heatselfwhyworks	TRUE	FALSE	FALSE	FALSE	FALSE	FALSE
2017-07-04	2017-07-04T12:35:05.004+10	2017-07-04T12:41:02.500+10	plansengkang					sengkangco	mandarin	heatselfherbtm	FALSE	TRUE	FALSE	FALSE
2017-07-04	2017-07-04T12:51:37.422+08	2017-07-04T12:52:33.192+08	plansengkang					sengkangco	english	heatselfother	FALSE	FALSE	FALSE	TRUE	No medicne
2017-07-04	2017-07-04T12:55:05.287+10	2017-07-04T12:58:04.847+10	plansengkang					sengkangco	english	heatselfherbtm	FALSE	TRUE	FALSE	FALSE
2017-07-04	2017-07-04T13:42:05.798+10	2017-07-04T13:46:02.578+10	plansengkang					sengkangco	english	heatselfherbtm heatselfanitm	FALSE	TRUE	TRUE	FALSE		heatselfanisaiga	FALSE	TRUE	FALSE	FALSE	FALSE	heataniselfformcw	heatpurchme	heatshoptmchain	FALSE	TRUE	FALSE	FALSE	FALSE	FALSE	FALSE	heatselfwhyworks	TRUE	FALSE	FALSE	FALSE	FALSE	FALSE
2017-07-04	2017-07-04T14:06:05.052+10	2017-07-04T14:07:24.710+10	plansengkang					sengkangco	english	heatselfother	FALSE	FALSE	FALSE	TRUE	Honey lemon
2017-07-04	2017-07-04T14:50:06.817+10	2017-07-04T14:56:03.426+10	plansengkang					sengkangco	mandarin	heatselfherbtm heatselfanitm	FALSE	TRUE	TRUE	FALSE		heatselfanisaiga	FALSE	TRUE	FALSE	FALSE	FALSE	heataniselfformcw	heatpurchme	heatshoptmchain heatshoptmfam	FALSE	TRUE	TRUE	FALSE	FALSE	FALSE	FALSE	heatselfwhyrec heatselfwhyother	FALSE	TRUE	FALSE	FALSE	FALSE	TRUE	For very serious heatiness	heatselfwhyfam	FALSE	FALSE	FALSE	FALSE	TRUE	FALSE	FALSE
2017-07-04	2017-07-04T14:57:11.881+08	2017-07-04T14:58:22.191+08	plansengkang					sengkangco	english	heatselfother	FALSE	FALSE	FALSE	TRUE	Nothing
2017-07-04	2017-07-04T15:15:47.954+08	2017-07-04T15:17:03.456+08	plansengkang					sengkangco	english	heatselfother	FALSE	FALSE	FALSE	TRUE	Water
2017-07-04	2017-07-04T15:22:04.848+10	2017-07-04T15:22:54.217+10	plansengkang					sengkangco	english	heatselfherbtm	FALSE	TRUE	FALSE	FALSE
2017-07-04	2017-07-04T15:23:45.958+08	2017-07-04T15:25:54.937+08	plansengkang					sengkangco	english	heatselfherbtm	FALSE	TRUE	FALSE	FALSE
2017-07-04	2017-07-04T15:29:21.307+08	2017-07-04T15:34:17.142+08	plansengkang					sengkangco	english	heatselfother	FALSE	FALSE	FALSE	TRUE	Nothing
2017-07-04	2017-07-04T15:41:04.644+10	2017-07-04T15:42:37.556+10	plansengkang					sengkangco	mandarin	heatselfherbtm heatselfanitm	FALSE	TRUE	TRUE	FALSE		heatselfanisaiga	FALSE	TRUE	FALSE	FALSE	FALSE	heataniselfformfs	heatpurchme	heatshoptmfam	FALSE	FALSE	TRUE	FALSE	FALSE	FALSE	FALSE	heatselfwhyother	FALSE	FALSE	FALSE	FALSE	FALSE	TRUE	Faster
2017-07-04	2017-07-04T16:00:33.317+10	2017-07-04T16:08:02.213+10	plansengkang					sengkangco	english	heatselfother	FALSE	FALSE	FALSE	TRUE	Water
2017-07-04	2017-07-04T16:11:10.880+08	2017-07-04T16:12:11.262+08	plansengkang					sengkangco	english	heatselfother	FALSE	FALSE	FALSE	TRUE	Nothig
2017-07-04	2017-07-04T16:28:05.337+10	2017-07-04T16:39:03.297+10	plansengkang					sengkangco	english	heatselfwm	TRUE	FALSE	FALSE	FALSE																																		heatwmwhselfformcw	heatwmpurchme
2017-07-04	2017-07-04T16:39:11.936+10	2017-07-04T16:51:03.094+10	plansengkang					sengkangco	english	heatselfherbtm	FALSE	TRUE	FALSE	FALSE
2017-07-04	2017-07-04T16:41:13.741+08	2017-07-04T16:43:07.517+08	plansengkang					sengkangco	english	heatselfother	FALSE	FALSE	FALSE	TRUE	Essential oil
2017-07-04	2017-07-04T16:45:43.536+08	2017-07-04T16:47:18.433+08	plansengkang					sengkangco	english	heatselfother	FALSE	FALSE	FALSE	TRUE	Drink water
2017-07-04	2017-07-04T17:07:04.649+10	2017-07-04T17:08:12.713+10	plansengkang					sengkangco	english	heatselfherbtm	FALSE	TRUE	FALSE	FALSE
2017-07-04	2017-07-04T17:11:13.672+08	2017-07-04T17:14:47.827+08	plansengkang					sengkangco	english	heatselfother	FALSE	FALSE	FALSE	TRUE	Rest and drink
2017-07-04	2017-07-04T17:33:05.787+08	2017-07-04T17:35:42.847+08	plansengkang					sengkangco	english	heatselfherbtm	FALSE	TRUE	FALSE	FALSE
2017-07-04	2017-07-04T17:38:07.247+10	2017-07-04T17:47:07.523+10	plansengkang					sengkangco	english	heatselfother	FALSE	FALSE	FALSE	TRUE	Water
2017-07-04	2017-07-04T17:42:15.500+08	2017-07-04T17:44:08.429+08	plansengkang					sengkangco	english	heatselfwm	TRUE	FALSE	FALSE	FALSE																																		heatwmwhselfformcw	heatwmpurchme
2017-07-04	2017-07-04T17:47:13.015+10	2017-07-04T17:57:06.399+10	plansengkang					sengkangco	english	heatselfherbtm	FALSE	TRUE	FALSE	FALSE
2017-07-05	2017-07-05T10:06:14.060+10	2017-07-05T10:11:40.121+10	plansengkang					sengkangco	mandarin	heatselfanitm	FALSE	FALSE	TRUE	FALSE		heatselfanisaiga	FALSE	TRUE	FALSE	FALSE	FALSE	heataniselfformfs	heatpurchme	heatshoptmchain	FALSE	TRUE	FALSE	FALSE	FALSE	FALSE	FALSE	heatselfwhyworks heatselfwhyconv	TRUE	FALSE	FALSE	TRUE	FALSE	FALSE
2017-07-05	2017-07-05T10:06:21.388+08	2017-07-05T10:10:05.665+08	plansengkang					sengkangco	english	heatselfherbtm	FALSE	TRUE	FALSE	FALSE
2017-07-05	2017-07-05T10:23:05.226+08	2017-07-05T10:25:00.372+08	plansengkang					sengkangco	english	heatselfwm	TRUE	FALSE	FALSE	FALSE																																		heatwmwhselfformpill	heatwmpurchme
2017-07-05	2017-07-05T10:32:06.639+10	2017-07-05T10:48:05.968+10	plansengkang					sengkangco	english	heatselfherbtm	FALSE	TRUE	FALSE	FALSE
2017-07-05	2017-07-05T10:50:09.277+08	2017-07-05T10:55:12.072+08	plansengkang					sengkangco	english	heatselfanitm	FALSE	FALSE	TRUE	FALSE		heatselfanisaiga	FALSE	TRUE	FALSE	FALSE	FALSE	heataniselfformother	heatpurchme	heatshoptmfam	FALSE	FALSE	TRUE	FALSE	FALSE	FALSE	FALSE	heatselfwhyworks heatselfwhyrec heatselfwhyother	TRUE	TRUE	FALSE	FALSE	FALSE	TRUE	Good for health	heatselfwhytcmprac heatselfwhyfam	FALSE	TRUE	FALSE	FALSE	TRUE	FALSE	FALSE
2017-07-05	2017-07-05T10:55:32.748+08	2017-07-05T10:56:36.973+08	plansengkang					sengkangco	english	heatselfother	FALSE	FALSE	FALSE	TRUE	Nothing
2017-07-05	2017-07-05T11:14:16.638+10	2017-07-05T11:19:04.275+10	plansengkang					sengkangco	english	heatselfherbtm	FALSE	TRUE	FALSE	FALSE
2017-07-05	2017-07-05T11:19:21.307+10	2017-07-05T11:23:05.196+10	plansengkang					sengkangco	english	heatselfherbtm	FALSE	TRUE	FALSE	FALSE
2017-07-05	2017-07-05T11:20:11.751+08	2017-07-05T11:22:50.802+08	plansengkang					sengkangco	english	heatselfother	FALSE	FALSE	FALSE	TRUE	Water
2017-07-05	2017-07-05T11:30:06.378+10	2017-07-05T11:38:09.701+10	plansengkang					sengkangco	mandarin	heatselfother	FALSE	FALSE	FALSE	TRUE	ese oil
2017-07-05	2017-07-05T11:56:06.373+10	2017-07-05T12:02:54.653+10	plansengkang					sengkangco	english	heatselfherbtm	FALSE	TRUE	FALSE	FALSE
2017-07-05	2017-07-05T12:23:08.688+10	2017-07-05T12:27:50.262+10	plansengkang					sengkangco	mandarin	heatselfherbtm	FALSE	TRUE	FALSE	FALSE
2017-07-05	2017-07-05T12:30:05.097+08	2017-07-05T12:31:46.109+08	plansengkang					sengkangco	english	heatselfwm	TRUE	FALSE	FALSE	FALSE																																		heatwmwhselfformcw	heatwmpurchme
2017-07-05	2017-07-05T12:50:09.876+10	2017-07-05T12:53:52.761+10	plansengkang					sengkangco	mandarin	heatselfother	FALSE	FALSE	FALSE	TRUE	Water
2017-07-05	2017-07-05T13:19:06.814+08	2017-07-05T13:22:01.756+08	plansengkang					sengkangco	english	heatselfother	FALSE	FALSE	FALSE	TRUE	Rest
2017-07-05	2017-07-05T13:29:06.326+08	2017-07-05T13:33:22.426+08	plansengkang					sengkangco	english	heatselfother	FALSE	FALSE	FALSE	TRUE	Nothing
2017-07-05	2017-07-05T13:41:09.743+10	2017-07-05T13:46:55.538+10	plansengkang					sengkangco	english	heatselfherbtm	FALSE	TRUE	FALSE	FALSE
2017-07-05	2017-07-05T13:54:16.273+08	2017-07-05T13:55:18.798+08	plansengkang					sengkangco	english	heatselfother	FALSE	FALSE	FALSE	TRUE	Water
2017-07-05	2017-07-05T14:08:17.284+10	2017-07-05T14:17:54.975+10	plansengkang					sengkangco	english	heatselfherbtm	FALSE	TRUE	FALSE	FALSE
2017-07-05	2017-07-05T14:18:22.615+10	2017-07-05T14:23:20.249+10	plansengkang					sengkangco	english	heatselfherbtm	FALSE	TRUE	FALSE	FALSE
2017-07-05	2017-07-05T14:20:05.603+08	2017-07-05T14:22:55.738+08	plansengkang					sengkangco	english	heatselfherbtm	FALSE	TRUE	FALSE	FALSE
2017-07-05	2017-07-05T14:39:07.403+08	2017-07-05T14:41:22.287+08	plansengkang					sengkangco	english	heatselfherbtm	FALSE	TRUE	FALSE	FALSE
2017-07-05	2017-07-05T14:44:11.259+10	2017-07-05T14:50:14.543+10	plansengkang					sengkangco	english	heatselfwm	TRUE	FALSE	FALSE	FALSE																																		heatwmwhselfformother	heatwmpurchme
2017-07-05	2017-07-05T14:51:53.324+08	2017-07-05T14:54:23.104+08	plansengkang					sengkangco	english	heatselfother	FALSE	FALSE	FALSE	TRUE	Water
2017-07-05	2017-07-05T15:17:08.601+08	2017-07-05T15:18:52.428+08	plansengkang					sengkangco	english	heatselfherbtm	FALSE	TRUE	FALSE	FALSE
2017-07-05	2017-07-05T15:19:12.362+10	2017-07-05T15:25:59.600+10	plansengkang					sengkangco	mandarin	heatselfherbtm heatselfanitm	FALSE	TRUE	TRUE	FALSE		heatselfanisaiga	FALSE	TRUE	FALSE	FALSE	FALSE	heataniselfformcw	heatpurchme	heatshoptmchain heatshoptmfam	FALSE	TRUE	TRUE	FALSE	FALSE	FALSE	FALSE	heatselfwhyworks heatselfwhyother	TRUE	FALSE	FALSE	FALSE	FALSE	TRUE	Faster
2017-07-05	2017-07-05T15:26:25.744+10	2017-07-05T15:31:53.857+10	plansengkang					sengkangco	english	heatselfother	FALSE	FALSE	FALSE	TRUE	Water
2017-07-05	2017-07-05T15:45:06.828+08	2017-07-05T15:46:46.054+08	plansengkang					sengkangco	english	heatselfother	FALSE	FALSE	FALSE	TRUE	Water
2017-07-05	2017-07-05T16:05:07.101+10	2017-07-05T16:11:46.483+10	plansengkang					sengkangco	english	heatselfherbtm	FALSE	TRUE	FALSE	FALSE
2017-07-05	2017-07-05T16:15:06.040+08	2017-07-05T16:16:43.879+08	plansengkang					sengkangco	english	heatselfother	FALSE	FALSE	FALSE	TRUE	Nothing
2017-07-05	2017-07-05T16:38:48.793+10	2017-07-05T16:43:33.856+10	plansengkang					sengkangco	english	heatselfother	FALSE	FALSE	FALSE	TRUE	Water
2017-07-05	2017-07-05T16:45:04.216+08	2017-07-05T16:48:03.230+08	plansengkang					sengkangco	english	heatselfother	FALSE	FALSE	FALSE	TRUE	Avoid heaty foods and eat cooling fruit
2017-07-05	2017-07-05T17:07:23.729+10	2017-07-05T17:10:34.120+10	plansengkang					sengkangco	mandarin	heatselfherbtm	FALSE	TRUE	FALSE	FALSE
2017-07-05	2017-07-05T17:30:05.841+10	2017-07-05T17:41:29.852+10	plansengkang					sengkangco	english	heatselfherbtm	FALSE	TRUE	FALSE	FALSE
2017-07-05	2017-07-05T17:40:05.577+08	2017-07-05T17:41:30.943+08	plansengkang					sengkangco	english	heatselfother	FALSE	FALSE	FALSE	TRUE	Humidifier
2017-07-05	2017-07-05T17:41:54.861+10	2017-07-05T17:45:36.721+10	plansengkang					sengkangco	english	heatselfherbtm heatselfother	FALSE	TRUE	FALSE	TRUE	Water
2017-07-05	2017-07-05T17:42:34.123+08	2017-07-05T17:49:11.305+08	plansengkang					sengkangco	english	heatselfother	FALSE	FALSE	FALSE	TRUE	Water
2017-07-05	2017-07-05T17:45:45.713+10	2017-07-05T17:51:24.965+10	plansengkang					sengkangco	english	heatselfherbtm	FALSE	TRUE	FALSE	FALSE
2017-07-05	2017-07-05T17:51:40.940+10	2017-07-05T18:02:03.966+10	plansengkang					sengkangco	english	heatselfother	FALSE	FALSE	FALSE	TRUE	Water
2017-07-05	2017-07-05T13:43:46.367+08	2017-07-05T13:49:23.628+08	plansengkang					sengkangtsm	english	heatselfherbtm	FALSE	TRUE	FALSE	FALSE
2017-07-05	2017-07-05T13:48:32.686+08	2017-07-05T13:51:02.979+08	plansengkang					sengkangtsm	english	heatselfother	FALSE	FALSE	FALSE	TRUE	Water
2017-07-05	2017-07-05T13:51:11.038+08	2017-07-05T13:52:52.675+08	plansengkang					sengkangtsm	english	heatselfherbtm	FALSE	TRUE	FALSE	FALSE
2017-07-05	2017-07-05T13:55:00.347+08	2017-07-05T13:59:52.800+08	plansengkang					sengkangtsm	english	heatselfwm heatselfherbtm	TRUE	TRUE	FALSE	FALSE																																		heatwmwhselfformpill	heatwmpurchother
2017-07-05	2017-07-05T14:09:21.838+08	2017-07-05T14:13:18.747+08	plansengkang					sengkangtsm	english	heatselfherbtm	FALSE	TRUE	FALSE	FALSE
2017-07-05	2017-07-05T14:13:23.142+08	2017-07-05T14:15:19.631+08	plansengkang					sengkangtsm	english	heatselfherbtm	FALSE	TRUE	FALSE	FALSE
2017-07-05	2017-07-05T14:15:56.919+08	2017-07-05T14:21:24.449+08	plansengkang					sengkangtsm	english	heatselfwm	TRUE	FALSE	FALSE	FALSE																																		heatwmwhselfformpill	heatwmpurchme
2017-07-05	2017-07-05T14:21:08.509+08	2017-07-05T14:22:25.772+08	plansengkang					sengkangtsm	english	heatselfherbtm heatselfanitm	FALSE	TRUE	TRUE	FALSE		heatselfanisaiga	FALSE	TRUE	FALSE	FALSE	FALSE	heataniselfformfs	heatpurchme	heatshoptmchain heatshoptmfam	FALSE	TRUE	TRUE	FALSE	FALSE	FALSE	FALSE	heatselfwhyrec	FALSE	TRUE	FALSE	FALSE	FALSE	FALSE		heatselfwhytcmshop heatselfwhyfam	FALSE	FALSE	FALSE	TRUE	TRUE	FALSE	FALSE
2017-07-05	2017-07-05T14:29:18.323+08	2017-07-05T14:34:11.738+08	plansengkang					sengkangtsm	english	heatselfwm heatselfherbtm heatselfanitm	TRUE	TRUE	TRUE	FALSE		heatselfanisaiga	FALSE	TRUE	FALSE	FALSE	FALSE	heataniselfformcw	heatpurchme	heatshoptmchain	FALSE	TRUE	FALSE	FALSE	FALSE	FALSE	FALSE	heatselfwhyconv	FALSE	FALSE	FALSE	TRUE	FALSE	FALSE										heatwmwhselfformpill	heatwmpurchother
2017-07-05	2017-07-05T14:35:52.388+08	2017-07-05T14:39:37.819+08	plansengkang					sengkangtsm	english	heatselfherbtm	FALSE	TRUE	FALSE	FALSE
2017-07-05	2017-07-05T14:45:02.203+08	2017-07-05T14:48:11.036+08	plansengkang					sengkangtsm	english	heatselfwm	TRUE	FALSE	FALSE	FALSE																																		heatwmwhselfformpill	heatwmpurchme
2017-07-05	2017-07-05T14:45:21.553+08	2017-07-05T14:46:49.716+08	plansengkang					sengkangtsm	english	heatselfherbtm	FALSE	TRUE	FALSE	FALSE
2017-07-05	2017-07-05T16:45:34.019+08	2017-07-05T16:49:08.376+08	plansengkang					sengkangtsm	english	heatselfanitm	FALSE	FALSE	TRUE	FALSE		heatselfanisaiga	FALSE	TRUE	FALSE	FALSE	FALSE	heataniselfformpill	heatpurchme	heatshoppharm heatshopsuper	TRUE	FALSE	FALSE	FALSE	TRUE	FALSE	FALSE	heatselfwhyconv	FALSE	FALSE	FALSE	TRUE	FALSE	FALSE
2017-07-05	2017-07-05T16:54:03.864+08	2017-07-05T16:57:14.085+08	plansengkang					sengkangtsm	mandarin	heatselfherbtm	FALSE	TRUE	FALSE	FALSE
2017-07-05	2017-07-05T17:00:30.599+08	2017-07-05T17:01:57.754+08	plansengkang					sengkangtsm	english	heatselfherbtm	FALSE	TRUE	FALSE	FALSE
2017-07-05	2017-07-05T17:01:34.687+08	2017-07-05T17:04:28.488+08	plansengkang					sengkangtsm	english	heatselfwm	TRUE	FALSE	FALSE	FALSE																																		heatwmwhselfformpill	heatwmpurchpare
2017-07-05	2017-07-05T17:16:18.691+08	2017-07-05T17:20:51.248+08	plansengkang					sengkangtsm	english	heatselfherbtm	FALSE	TRUE	FALSE	FALSE
2017-07-05	2017-07-05T17:16:56.876+08	2017-07-05T17:19:06.399+08	plansengkang					sengkangtsm	english	heatselfherbtm	FALSE	TRUE	FALSE	FALSE
2017-07-05	2017-07-05T17:23:18.116+08	2017-07-05T17:26:07.774+08	plansengkang					sengkangtsm	english	heatselfother	FALSE	FALSE	FALSE	TRUE	Nothing
2017-07-05	2017-07-05T17:27:46.076+08	2017-07-05T17:30:45.520+08	plansengkang					sengkangtsm	english	heatselfherbtm	FALSE	TRUE	FALSE	FALSE
2017-07-05	2017-07-05T17:30:49.647+08	2017-07-05T17:32:21.045+08	plansengkang					sengkangtsm	english	heatselfwm	TRUE	FALSE	FALSE	FALSE																																		heatwmwhselfformcw	heatwmpurchme
2017-07-05	2017-07-05T17:33:16.044+08	2017-07-05T17:40:26.168+08	plansengkang					sengkangtsm	mandarin	heatselfwm heatselfherbtm	TRUE	TRUE	FALSE	FALSE																																		heatwmwhselfformpill	heatwmpurchme
2017-07-05	2017-07-05T17:51:49.808+08	2017-07-05T17:57:42.535+08	plansengkang					sengkangtsm	english	heatselfherbtm heatselfanitm	FALSE	TRUE	TRUE	FALSE		heatselfanisaiga	FALSE	TRUE	FALSE	FALSE	FALSE	heataniselfformfs	heatpurchme	heatshoptmchain heatshoptmfam	FALSE	TRUE	TRUE	FALSE	FALSE	FALSE	FALSE	heatselfwhyrec	FALSE	TRUE	FALSE	FALSE	FALSE	FALSE		heatselfwhyfam	FALSE	FALSE	FALSE	FALSE	TRUE	FALSE	FALSE
2017-07-05	2017-07-05T18:07:35.801+08	2017-07-05T18:08:47.109+08	plansengkang					sengkangtsm	english	heatselfherbtm	FALSE	TRUE	FALSE	FALSE
2017-07-05	2017-07-05T18:16:37.804+08	2017-07-05T18:21:23.064+08	plansengkang					sengkangtsm	mandarin	heatselfwm heatselfherbtm	TRUE	TRUE	FALSE	FALSE																																		heatwmwhselfformpill	heatwmpurchme
2017-07-05	2017-07-05T18:26:32.841+08	2017-07-05T18:30:56.843+08	plansengkang					sengkangtsm	mandarin	heatselfwm	TRUE	FALSE	FALSE	FALSE																																		heatwmwhselfformpill	heatwmpurchme
2017-07-05	2017-07-05T18:30:42.921+08	2017-07-05T18:32:09.870+08	plansengkang					sengkangtsm	english	heatselfherbtm	FALSE	TRUE	FALSE	FALSE
2017-07-05	2017-07-05T18:33:33.052+08	2017-07-05T18:35:20.631+08	plansengkang					sengkangtsm	english	heatselfherbtm	FALSE	TRUE	FALSE	FALSE
2017-07-05	2017-07-05T18:38:18.018+08	2017-07-05T18:40:44.845+08	plansengkang					sengkangtsm	english	heatselfherbtm	FALSE	TRUE	FALSE	FALSE
2017-07-05	2017-07-05T18:42:02.050+08	2017-07-05T18:50:41.050+08	plansengkang					sengkangtsm	english	heatselfwm heatselfherbtm	TRUE	TRUE	FALSE	FALSE																																		heatwmwhselfformcw	heatwmpurchother
2017-07-05	2017-07-05T18:52:26.880+08	2017-07-05T18:54:44.847+08	plansengkang					sengkangtsm	english	heatselfwm	TRUE	FALSE	FALSE	FALSE																																		heatwmwhselfformfs	heatwmpurchme
2017-07-05	2017-07-05T18:53:41.720+08	2017-07-05T18:57:39.892+08	plansengkang					sengkangtsm	mandarin	heatselfwm heatselfanitm	TRUE	FALSE	TRUE	FALSE		heatselfanisaiga	FALSE	TRUE	FALSE	FALSE	FALSE	heataniselfformcw	heatpurchme	heatshoptmchain	FALSE	TRUE	FALSE	FALSE	FALSE	FALSE	FALSE	heatselfwhyconv	FALSE	FALSE	FALSE	TRUE	FALSE	FALSE										heatwmwhselfformpill	heatwmpurchme
2017-07-05	2017-07-05T19:32:42.988+08	2017-07-05T19:37:57.209+08	plansengkang					sengkangtsm	english	heatselfherbtm heatselfanitm	FALSE	TRUE	TRUE	FALSE		heatselfanisaiga	FALSE	TRUE	FALSE	FALSE	FALSE	heataniselfformcw	heatpurchme	heatshoptmchain	FALSE	TRUE	FALSE	FALSE	FALSE	FALSE	FALSE	heatselfwhyworks	TRUE	FALSE	FALSE	FALSE	FALSE	FALSE
2017-07-05	2017-07-05T19:37:58.419+08	2017-07-05T19:40:33.922+08	plansengkang					sengkangtsm	english	heatselfherbtm	FALSE	TRUE	FALSE	FALSE
2017-07-05	2017-07-05T19:43:48.861+08	2017-07-05T19:48:53.102+08	plansengkang					sengkangtsm	mandarin	heatselfherbtm heatselfother	FALSE	TRUE	FALSE	TRUE	Consult doctor
2017-07-05	2017-07-05T19:55:00.513+08	2017-07-05T20:51:41.200+08	plansengkang					sengkangtsm	mandarin	heatselfanitm	FALSE	FALSE	TRUE	FALSE		heatselfanisaiga	FALSE	TRUE	FALSE	FALSE	FALSE	heataniselfformfs	heatpurchme	heatshoptmfam	FALSE	FALSE	TRUE	FALSE	FALSE	FALSE	FALSE	heatselfwhyrec	FALSE	TRUE	FALSE	FALSE	FALSE	FALSE		heatselfwhyfam	FALSE	FALSE	FALSE	FALSE	TRUE	FALSE	FALSE
2017-07-05	2017-07-05T20:05:59.339+08	2017-07-05T20:08:34.930+08	plansengkang					sengkangtsm	english	heatselfherbtm	FALSE	TRUE	FALSE	FALSE
2017-07-05	2017-07-05T20:11:37.946+08	2017-07-05T20:14:10.100+08	plansengkang					sengkangtsm	english	heatselfwm	TRUE	FALSE	FALSE	FALSE																																		heatwmwhselfformpill	heatwmpurchme
2017-07-05	2017-07-05T20:36:32.679+08	2017-07-05T20:37:54.083+08	plansengkang					sengkangtsm	english	heatselfherbtm heatselfanitm	FALSE	TRUE	TRUE	FALSE		heatselfanisaiga	FALSE	TRUE	FALSE	FALSE	FALSE	heataniselfformcw	heatpurchpare	heatshoptmchain heatshoptmfam	FALSE	TRUE	TRUE	FALSE	FALSE	FALSE	FALSE	heatselfwhyrec	FALSE	TRUE	FALSE	FALSE	FALSE	FALSE		heatselfwhytcmprac heatselfwhytcmshop heatselfwhyfam	FALSE	TRUE	FALSE	TRUE	TRUE	FALSE	FALSE
2017-07-06	2017-07-06T13:14:44.493+08	2017-07-06T13:16:14.341+08	plansengkang					sengkangtsm	english	heatselfherbtm	FALSE	TRUE	FALSE	FALSE
2017-07-06	2017-07-06T13:16:41.427+08	2017-07-06T13:19:37.594+08	plansengkang					sengkangtsm	english	heatselfother	FALSE	FALSE	FALSE	TRUE	Mineral water
2017-07-06	2017-07-06T13:25:49.788+08	2017-07-06T13:27:17.186+08	plansengkang					sengkangtsm	english	heatselfwm	TRUE	FALSE	FALSE	FALSE																																		heatwmwhselfformcw	heatwmpurchme
2017-07-06	2017-07-06T13:27:29.148+08	2017-07-06T13:34:58.389+08	plansengkang					sengkangtsm	english	heatselfwm	TRUE	FALSE	FALSE	FALSE																																		heatwmwhselfformfs	heatwmpurchme
2017-07-06	2017-07-06T13:38:54.558+08	2017-07-06T13:42:08.889+08	plansengkang					sengkangtsm	mandarin	heatselfother	FALSE	FALSE	FALSE	TRUE	Consult doctor
2017-07-06	2017-07-06T13:54:12.322+08	2017-07-06T13:56:48.677+08	plansengkang					sengkangtsm	english	heatselfherbtm	FALSE	TRUE	FALSE	FALSE
2017-07-06	2017-07-06T14:13:40.026+08	2017-07-06T14:16:24.349+08	plansengkang					sengkangtsm	english	heatselfherbtm	FALSE	TRUE	FALSE	FALSE
2017-07-06	2017-07-06T14:29:19.923+08	2017-07-06T14:34:19.314+08	plansengkang					sengkangtsm	english	heatselfherbtm	FALSE	TRUE	FALSE	FALSE
2017-07-06	2017-07-06T14:32:46.861+08	2017-07-06T14:36:59.495+08	plansengkang					sengkangtsm	mandarin	heatselfwm heatselfherbtm	TRUE	TRUE	FALSE	FALSE																																		heatwmwhselfformpill	heatwmpurchme
2017-07-06	2017-07-06T14:37:10.152+08	2017-07-06T14:46:39.301+08	plansengkang					sengkangtsm	mandarin	heatselfherbtm heatselfother	FALSE	TRUE	FALSE	TRUE	Drink water
2017-07-06	2017-07-06T14:51:31.382+08	2017-07-06T14:56:19.887+08	plansengkang					sengkangtsm	english	heatselfherbtm	FALSE	TRUE	FALSE	FALSE
2017-07-06	2017-07-06T15:11:13.349+08	2017-07-06T15:20:49.371+08	plansengkang					sengkangtsm	mandarin	heatselfherbtm	FALSE	TRUE	FALSE	FALSE
2017-07-06	2017-07-06T15:20:14.525+08	2017-07-06T15:21:10.355+08	plansengkang					sengkangtsm	english	heatselfother	FALSE	FALSE	FALSE	TRUE	Water
2017-07-06	2017-07-06T15:30:58.393+08	2017-07-06T15:32:45.636+08	plansengkang					sengkangtsm	english	heatselfherbtm	FALSE	TRUE	FALSE	FALSE
2017-07-06	2017-07-06T15:33:21.535+08	2017-07-06T15:37:13.272+08	plansengkang					sengkangtsm	english	heatselfwm	TRUE	FALSE	FALSE	FALSE																																		heatwmwhselfformpill	heatwmpurchother
2017-07-06	2017-07-06T15:43:20.190+08	2017-07-06T15:45:22.327+08	plansengkang					sengkangtsm	english	heatselfother	FALSE	FALSE	FALSE	TRUE	Curcumin
2017-07-06	2017-07-06T15:48:59.211+08	2017-07-06T15:49:56.452+08	plansengkang					sengkangtsm	english	heatselfherbtm heatselfanitm	FALSE	TRUE	TRUE	FALSE		heatselfanisaiga	FALSE	TRUE	FALSE	FALSE	FALSE	heataniselfformcw	heatpurchme	heatshoptmchain heatshoptmfam	FALSE	TRUE	TRUE	FALSE	FALSE	FALSE	FALSE	heatselfwhyworks	TRUE	FALSE	FALSE	FALSE	FALSE	FALSE
2017-07-06	2017-07-06T15:49:14.473+08	2017-07-06T15:53:02.768+08	plansengkang					sengkangtsm	english	heatselfherbtm	FALSE	TRUE	FALSE	FALSE
2017-07-06	2017-07-06T16:02:07.993+08	2017-07-06T16:03:18.044+08	plansengkang					sengkangtsm	english	heatselfherbtm	FALSE	TRUE	FALSE	FALSE
2017-07-06	2017-07-06T16:21:17.746+08	2017-07-06T16:32:13.089+08	plansengkang					sengkangtsm	english	heatselfherbtm	FALSE	TRUE	FALSE	FALSE
2017-07-06	2017-07-06T16:29:24.792+08	2017-07-06T16:31:51.220+08	plansengkang					sengkangtsm	english	heatselfherbtm	FALSE	TRUE	FALSE	FALSE
2017-07-06	2017-07-06T16:32:18.061+08	2017-07-06T16:35:50.727+08	plansengkang					sengkangtsm	english	heatselfwm heatselfanitm	TRUE	FALSE	TRUE	FALSE		heatselfanisaiga	FALSE	TRUE	FALSE	FALSE	FALSE	heataniselfformfs	heatpurchme	heatshoptmchain heatshoptmfam	FALSE	TRUE	TRUE	FALSE	FALSE	FALSE	FALSE	heatselfwhyrec	FALSE	TRUE	FALSE	FALSE	FALSE	FALSE		heatselfwhyfam	FALSE	FALSE	FALSE	FALSE	TRUE	FALSE	FALSE	heatwmwhselfformpill	heatwmpurchme
2017-07-06	2017-07-06T16:39:10.590+08	2017-07-06T16:43:41.884+08	plansengkang					sengkangtsm	english	heatselfanitm	FALSE	FALSE	TRUE	FALSE		heatselfanisaiga	FALSE	TRUE	FALSE	FALSE	FALSE	heataniselfformcw	heatpurchme	heatshoptmchain heatshoptmfam	FALSE	TRUE	TRUE	FALSE	FALSE	FALSE	FALSE	heatselfwhyworks heatselfwhyrec	TRUE	TRUE	FALSE	FALSE	FALSE	FALSE		heatselfwhyfam	FALSE	FALSE	FALSE	FALSE	TRUE	FALSE	FALSE
2017-07-06	2017-07-06T16:41:00.586+08	2017-07-06T16:44:37.767+08	plansengkang					sengkangtsm	mandarin	heatselfherbtm	FALSE	TRUE	FALSE	FALSE
2017-07-06	2017-07-06T18:15:22.344+08	2017-07-06T18:18:30.810+08	plansengkang					sengkangtsm	english	heatselfwm	TRUE	FALSE	FALSE	FALSE																																		heatwmwhselfformpill	heatwmpurchme
2017-07-06	2017-07-06T18:36:22.516+08	2017-07-06T18:39:30.185+08	plansengkang					sengkangtsm	english	heatselfherbtm	FALSE	TRUE	FALSE	FALSE
2017-07-06	2017-07-06T18:40:56.929+08	2017-07-06T18:44:41.266+08	plansengkang					sengkangtsm	english	heatselfherbtm	FALSE	TRUE	FALSE	FALSE
2017-07-06	2017-07-06T18:48:48.700+08	2017-07-06T18:50:28.785+08	plansengkang					sengkangtsm	english	heatselfherbtm	FALSE	TRUE	FALSE	FALSE
2017-07-06	2017-07-06T18:52:40.084+08	2017-07-06T18:56:18.262+08	plansengkang					sengkangtsm	mandarin	heatselfother	FALSE	FALSE	FALSE	TRUE	Endure
2017-07-06	2017-07-06T19:10:49.136+08	2017-07-06T19:12:20.975+08	plansengkang					sengkangtsm	english	heatselfherbtm	FALSE	TRUE	FALSE	FALSE
2017-07-06	2017-07-06T20:11:47.885+08	2017-07-06T20:15:05.863+08	plansengkang					sengkangtsm	mandarin	heatselfanitm	FALSE	FALSE	TRUE	FALSE		heatselfanisaiga	FALSE	TRUE	FALSE	FALSE	FALSE	heataniselfformpill	heatpurchme	heatshoptmfam	FALSE	FALSE	TRUE	FALSE	FALSE	FALSE	FALSE	heatselfwhyother	FALSE	FALSE	FALSE	FALSE	FALSE	TRUE	Tradition
2017-07-06	2017-07-06T20:25:20.147+08	2017-07-06T20:27:24.804+08	plansengkang					sengkangtsm	english	heatselfherbtm	FALSE	TRUE	FALSE	FALSE
2017-07-06	2017-07-06T20:29:32.622+08	2017-07-06T20:32:20.126+08	plansengkang					sengkangtsm	english	heatselfwm	TRUE	FALSE	FALSE	FALSE																																		heatwmwhselfformpill	heatwmpurchme
2017-07-06	2017-07-06T20:36:44.203+08	2017-07-06T20:40:20.119+08	plansengkang					sengkangtsm	english	heatselfherbtm	FALSE	TRUE	FALSE	FALSE
2017-07-06	2017-07-06T20:46:30.163+08	2017-07-06T20:49:39.200+08	plansengkang					sengkangtsm	english	heatselfherbtm	FALSE	TRUE	FALSE	FALSE
2017-07-08	2017-07-08T10:21:31.183+08	2017-07-08T10:23:19.764+08	plansengkang					sengkangkopi	english	heatselfherbtm	FALSE	TRUE	FALSE	FALSE
2017-07-08	2017-07-08T10:24:13.597+08	2017-07-08T10:28:23.445+08	plansengkang					sengkangkopi	english	heatselfanitm	FALSE	FALSE	TRUE	FALSE		heatselfanisaiga	FALSE	TRUE	FALSE	FALSE	FALSE	heataniselfformcw	heatpurchother	heatshoptmfam	FALSE	FALSE	TRUE	FALSE	FALSE	FALSE	FALSE	heatselfwhyother	FALSE	FALSE	FALSE	FALSE	FALSE	TRUE	Not so much medicine
2017-07-08	2017-07-08T10:32:02.964+08	2017-07-08T10:35:35.597+08	plansengkang					sengkangkopi	english	heatselfwm	TRUE	FALSE	FALSE	FALSE																																		heatwmwhselfformcw	heatwmpurchme
2017-07-08	2017-07-08T10:39:25.490+08	2017-07-08T10:41:56.160+08	plansengkang					sengkangkopi	english	heatselfherbtm	FALSE	TRUE	FALSE	FALSE
2017-07-08	2017-07-08T10:41:48.809+08	2017-07-08T10:45:30.037+08	plansengkang					sengkangkopi	english	heatselfherbtm	FALSE	TRUE	FALSE	FALSE
2017-07-08	2017-07-08T10:45:58.635+08	2017-07-08T10:47:03.630+08	plansengkang					sengkangkopi	english	heatselfwm	TRUE	FALSE	FALSE	FALSE																																		heatwmwhselfformfs	heatwmpurchme
2017-07-08	2017-07-08T10:51:16.603+08	2017-07-08T10:53:39.057+08	plansengkang					sengkangkopi	english	heatselfherbtm heatselfother	FALSE	TRUE	FALSE	TRUE	Doctor
2017-07-08	2017-07-08T10:55:24.220+08	2017-07-08T10:57:41.422+08	plansengkang					sengkangkopi	english	heatselfwm	TRUE	FALSE	FALSE	FALSE																																		heatwmwhselfformcw	heatwmpurchme
2017-07-08	2017-07-08T10:55:48.401+08	2017-07-08T10:59:25.826+08	plansengkang					sengkangkopi	mandarin	heatselfother	FALSE	FALSE	FALSE	TRUE	Doctor
2017-07-08	2017-07-08T11:14:58.539+08	2017-07-08T15:52:31.194+08	plansengkang					sengkangkopi	english	heatselfherbtm	FALSE	TRUE	FALSE	FALSE
2017-07-08	2017-07-08T11:15:57.319+08	2017-07-08T11:21:41.866+08	plansengkang					sengkangkopi	mandarin	heatselfwm heatselfherbtm	TRUE	TRUE	FALSE	FALSE																																		heatwmwhselfformpill	heatwmpurchme
2017-07-08	2017-07-08T11:26:38.363+08	2017-07-08T11:31:28.827+08	plansengkang					sengkangkopi	english	heatselfwm heatselfherbtm	TRUE	TRUE	FALSE	FALSE																																		heatwmwhselfformcw	heatwmpurchme
2017-07-08	2017-07-08T11:28:30.670+08	2017-07-08T11:34:03.334+08	plansengkang					sengkangkopi	mandarin	heatselfherbtm	FALSE	TRUE	FALSE	FALSE
2017-07-08	2017-07-08T11:36:31.692+08	2017-07-08T11:40:51.167+08	plansengkang					sengkangkopi	english	heatselfwm	TRUE	FALSE	FALSE	FALSE																																		heatwmwhselfformpill	heatwmpurchme
2017-07-08	2017-07-08T11:40:35.600+08	2017-07-08T14:09:47.197+08	plansengkang					sengkangkopi	english	heatselfwm heatselfherbtm	TRUE	TRUE	FALSE	FALSE																																		heatwmwhselfformpill	heatwmpurchme
2017-07-08	2017-07-08T11:51:15.072+08	2017-07-08T11:54:39.983+08	plansengkang					sengkangkopi	mandarin	heatselfwm	TRUE	FALSE	FALSE	FALSE																																		heatwmwhselfformpill	heatwmpurchme
2017-07-08	2017-07-08T11:53:39.170+08	2017-07-08T11:56:43.426+08	plansengkang					sengkangkopi	english	heatselfherbtm	FALSE	TRUE	FALSE	FALSE
2017-07-08	2017-07-08T12:12:44.400+08	2017-07-08T12:15:28.372+08	plansengkang					sengkangkopi	english	heatselfherbtm	FALSE	TRUE	FALSE	FALSE
2017-07-08	2017-07-08T12:16:28.313+08	2017-07-08T12:17:33.794+08	plansengkang					sengkangkopi	english	heatselfwm heatselfherbtm	TRUE	TRUE	FALSE	FALSE																																		heatwmwhselfformother	heatwmpurchme
2017-07-08	2017-07-08T13:39:34.043+08	2017-07-08T13:42:58.543+08	plansengkang					sengkangkopi	english	heatselfwm heatselfherbtm	TRUE	TRUE	FALSE	FALSE																																		heatwmwhselfformpill	heatwmpurchme
2017-07-08	2017-07-08T13:41:36.931+08	2017-07-08T13:45:58.297+08	plansengkang					sengkangkopi	english	heatselfherbtm	FALSE	TRUE	FALSE	FALSE
2017-07-08	2017-07-08T13:48:55.184+08	2017-07-08T13:50:34.206+08	plansengkang					sengkangkopi	english	heatselfother	FALSE	FALSE	FALSE	TRUE	Soups, cooling vegetables like bittergourd
2017-07-08	2017-07-08T13:57:28.262+08	2017-07-08T14:00:01.351+08	plansengkang					sengkangkopi	english	heatselfwm heatselfherbtm	TRUE	TRUE	FALSE	FALSE																																		heatwmwhselfformcw	heatwmpurchme
2017-07-08	2017-07-08T14:04:53.870+08	2017-07-08T14:06:27.000+08	plansengkang					sengkangkopi	english	heatselfherbtm	FALSE	TRUE	FALSE	FALSE
2017-07-08	2017-07-08T14:09:53.994+08	2017-07-08T14:16:26.527+08	plansengkang					sengkangkopi	english	heatselfanitm	FALSE	FALSE	TRUE	FALSE		heatselfanisaiga	FALSE	TRUE	FALSE	FALSE	FALSE	heataniselfformcw	heatpurchme	heatshoptmfam	FALSE	FALSE	TRUE	FALSE	FALSE	FALSE	FALSE	heatselfwhyother	FALSE	FALSE	FALSE	FALSE	FALSE	TRUE	Cooling
2017-07-08	2017-07-08T14:16:44.894+08	2017-07-08T14:18:15.001+08	plansengkang					sengkangkopi	english	heatselfherbtm heatselfanitm	FALSE	TRUE	TRUE	FALSE		heatselfanisaiga	FALSE	TRUE	FALSE	FALSE	FALSE	heataniselfformother	heatpurchme	heatshoptmchain heatshoptmfam	FALSE	TRUE	TRUE	FALSE	FALSE	FALSE	FALSE	heatselfwhyworks	TRUE	FALSE	FALSE	FALSE	FALSE	FALSE
2017-07-08	2017-07-08T10:14:38.759+10	2017-07-08T10:18:47.637+10	plantampines				tampinesem		english	heatselfherbtm heatselfother	FALSE	TRUE	FALSE	TRUE	Coke
2017-07-08	2017-07-08T10:26:31.665+08	2017-07-08T10:27:34.310+08	plantampines				tampinesem		english	heatselfother	FALSE	FALSE	FALSE	TRUE	Water
2017-07-08	2017-07-08T10:44:20.223+08	2017-07-08T10:46:00.369+08	plantampines				tampinesem		english	heatselfother	FALSE	FALSE	FALSE	TRUE	Water
2017-07-08	2017-07-08T10:45:05.783+10	2017-07-08T10:54:27.306+10	plantampines				tampinesem		english	heatselfherbtm	FALSE	TRUE	FALSE	FALSE
2017-07-08	2017-07-08T10:49:09.859+08	2017-07-08T10:50:35.615+08	plantampines				tampinesem		english	heatselfother	FALSE	FALSE	FALSE	TRUE	Water
2017-07-08	2017-07-08T10:54:54.137+10	2017-07-08T10:59:34.617+10	plantampines				tampinesem		english	heatselfother	FALSE	FALSE	FALSE	TRUE	Nothing
2017-07-08	2017-07-08T10:54:54.392+08	2017-07-08T11:13:40.454+08	plantampines				tampinesem		english	heatselfother	FALSE	FALSE	FALSE	TRUE	Water
2017-07-08	2017-07-08T11:40:08.589+10	2017-07-08T11:49:59.001+10	plantampines				tampinesem		english	heatselfherbtm	FALSE	TRUE	FALSE	FALSE
2017-07-08	2017-07-08T11:40:09.776+08	2017-07-08T11:42:22.018+08	plantampines				tampinesem		english	heatselfother	FALSE	FALSE	FALSE	TRUE	Water
2017-07-08	2017-07-08T12:13:28.231+08	2017-07-08T12:17:31.503+08	plantampines				tampinesem		english	heatselfwm	TRUE	FALSE	FALSE	FALSE																																		heatwmwhselfformpill	heatwmpurchme
2017-07-08	2017-07-08T12:16:06.240+10	2017-07-08T12:18:45.204+10	plantampines				tampinesem		english	heatselfherbtm	FALSE	TRUE	FALSE	FALSE
2017-07-08	2017-07-08T12:19:24.873+10	2017-07-08T12:25:32.207+10	plantampines				tampinesem		english	heatselfherbtm	FALSE	TRUE	FALSE	FALSE
2017-07-08	2017-07-08T12:50:06.091+08	2017-07-08T12:56:24.033+08	plantampines				tampinesem		english	heatselfother	FALSE	FALSE	FALSE	TRUE	Nothing
2017-07-08	2017-07-08T12:50:08.248+10	2017-07-08T12:57:18.194+10	plantampines				tampinesem		english	heatselfother	FALSE	FALSE	FALSE	TRUE	Honey water
2017-07-08	2017-07-08T13:11:14.099+08	2017-07-08T13:21:19.607+08	plantampines				tampinesem		english	heatselfother	FALSE	FALSE	FALSE	TRUE	Essential oil
2017-07-08	2017-07-08T13:27:19.571+08	2017-07-08T13:45:30.071+08	plantampines				tampinesem		english	heatselfherbtm	FALSE	TRUE	FALSE	FALSE
2017-07-08	2017-07-08T13:30:05.776+10	2017-07-08T13:36:37.564+10	plantampines				tampinesem		mandarin	heatselfherbtm	FALSE	TRUE	FALSE	FALSE
2017-07-08	2017-07-08T14:00:06.485+10	2017-07-08T14:07:55.775+10	plantampines				tampinesem		english	heatselfother	FALSE	FALSE	FALSE	TRUE	Water
2017-07-08	2017-07-08T14:36:09.315+10	2017-07-08T14:41:12.331+10	plantampines				tampinesem		english	heatselfherbtm	FALSE	TRUE	FALSE	FALSE
2017-07-08	2017-07-08T14:38:07.832+08	2017-07-08T14:40:53.222+08	plantampines				tampinesem		english	heatselfwm	TRUE	FALSE	FALSE	FALSE																																		heatwmwhselfformcw	heatwmpurchme
2017-07-08	2017-07-08T14:42:01.313+10	2017-07-08T14:48:23.732+10	plantampines				tampinesem		english	heatselfherbtm	FALSE	TRUE	FALSE	FALSE
2017-07-08	2017-07-08T14:53:13.166+08	2017-07-08T14:55:04.808+08	plantampines				tampinesem		english	heatselfother	FALSE	FALSE	FALSE	TRUE	Water
2017-07-08	2017-07-08T15:12:10.817+08	2017-07-08T15:13:09.749+08	plantampines				tampinesem		english	heatselfother	FALSE	FALSE	FALSE	TRUE	Water
2017-07-08	2017-07-08T15:15:21.779+10	2017-07-08T15:25:48.500+10	plantampines				tampinesem		mandarin	heatselfwm heatselfherbtm	TRUE	TRUE	FALSE	FALSE																																		heatwmwhselfformpill	heatwmpurchme
2017-07-08	2017-07-08T15:26:16.947+10	2017-07-08T15:29:40.313+10	plantampines				tampinesem		english	heatselfother	FALSE	FALSE	FALSE	TRUE	Water
2017-07-08	2017-07-08T15:29:09.979+08	2017-07-08T15:31:40.544+08	plantampines				tampinesem		english	heatselfother	FALSE	FALSE	FALSE	TRUE	Water
2017-07-08	2017-07-08T15:31:46.270+08	2017-07-08T15:50:36.949+08	plantampines				tampinesem		english	heatselfanitm	FALSE	FALSE	TRUE	FALSE		heatselfgoat	TRUE	FALSE	FALSE	FALSE	FALSE	heataniselfformcw	heatpurchpare	heatshoptmchain heatshoptmfam	FALSE	TRUE	TRUE	FALSE	FALSE	FALSE	FALSE	heatselfwhyrec heatselfwhydn	FALSE	TRUE	FALSE	FALSE	TRUE	FALSE		heatselfwhyfam	FALSE	FALSE	FALSE	FALSE	TRUE	FALSE	FALSE
2017-07-08	2017-07-08T15:51:58.196+08	2017-07-08T15:53:37.118+08	plantampines				tampinesem		english	heatselfother	FALSE	FALSE	FALSE	TRUE	Honey lemon drink
2017-07-08	2017-07-08T16:12:05.966+10	2017-07-08T16:18:21.737+10	plantampines				tampinesem		english	heatselfherbtm	FALSE	TRUE	FALSE	FALSE
2017-07-08	2017-07-08T16:20:12.714+08	2017-07-08T16:33:43.947+08	plantampines				tampinesem		english	heatselfother	FALSE	FALSE	FALSE	TRUE	Water
2017-07-08	2017-07-08T16:41:06.605+10	2017-07-08T16:45:13.597+10	plantampines				tampinesem		english	heatselfwm heatselfherbtm	TRUE	TRUE	FALSE	FALSE																																		heatwmwhselfformcw	heatwmpurchme
2017-07-08	2017-07-08T17:18:07.102+10	2017-07-08T17:21:18.497+10	plantampines				tampinesem		english	heatselfother	FALSE	FALSE	FALSE	TRUE	Water
2017-07-08	2017-07-08T17:26:07.478+08	2017-07-08T17:27:52.087+08	plantampines				tampinesem		english	heatselfother	FALSE	FALSE	FALSE	TRUE	Water
2017-07-08	2017-07-08T17:30:08.578+10	2017-07-08T17:32:43.954+10	plantampines				tampinesem		english	heatselfherbtm	FALSE	TRUE	FALSE	FALSE
[truncated: 297 more rows]
[truncated: 720 more columns]
